# Supplementary material for: Malignant epithelia cells-derived spermine induces APOE+ macrophages to suppress tumor immunity in adenocarcinoma of the esophagogastric junction
Source: Front Med (Lausanne). 2025 Sep 2;12:1636699. doi: 10.3389/fmed.2025.1636699 (PMC12436273; doi:10.3389/fmed.2025.1636699)
Supplement: SUPPLEMENTARY TABLE S1 — Clinical and pathologic features of AEG samples used in this study. [file Table_1.XLSX]

## Sheet: Supplementary Table 1
Clinical and pathologic features of AEG samples used for scRNA-seq
ID	Age	Gender	Histopathological diagonsis	Differentiation	TNM_stage
Patient2	69	M	Tubular adenocarcinoma	Moderate	pT2N0M0
Patient3	62	M	Tubular adenocarcinoma	Moderate	pT2N0M0
Patient4	74	M	Tubular adenocarcinoma	Moderate	pT1N1M0
Patient5	67	M	Tubular adenocarcinoma	Moderate	pT1N0M0
Patient6	77	M	High-grade intraepithelial neoplasia	High	pTisN0M0
Patient7	70	M	Mucinous adenocarcinoma	Poor	pT3N0M0
Clinical and pathologic features of AEG samples used for metabolome
NO.	Age	Gender	Histopathological diagonsis	Differentiation	TNM_stage
1	70	M	Tubular adenocarcinoma	Moderate	T3N3aM0
2	64	M	Tubular adenocarcinoma	Moderate-poor	T4aN0M0
3	61	M	Tubular adenocarcinoma	Moderate-poor	T4aN0M0
4	65	M	Tubular adenocarcinoma	Moderate	T3N2M0
5	41	F	Poorly cohesive adenocarcinoma	Poor	T3N3aM0
6	58	M	Tubular adenocarcinoma	Moderate-poor	T4aN3aM0
7	62	F	Tubular adenocarcinoma	Poor	T4aN3bM0
8	76	M	Tubular adenocarcinoma	Moderate-poor	T3N3aM0
9	58	M	Tubular adenocarcinoma	Moderate	T3N0M0
10	59	M	Mucinous adenocarcinoma	Poor	T3N1M0
11	68	M	Poorly cohesive adenocarcinoma	Poor	T3N2M0
12	77	M	Signet-ring cell carcinoma	Poor	T4aN1M0
13	78	M	Tubular adenocarcinoma	Moderate-poor	T3N1M0
Clinical and pathologic features of AEG samples used for Immunohistochemistry
NO.	Age	Gender	Histopathological diagonsis	Differentiation	TNM_stage
1	78	F	Tubular adenocarcinoma	Moderate	T1N0M0
2	76	M	Tubular adenocarcinoma	High-moderate	T2N0M0
3	81	M	Tubular adenocarcinoma	High-moderate	T1N0M0
4	75	M	Tubular adenocarcinoma	High-moderate	T2N0M0
5	72	M	Tubular adenocarcinoma	Moderate	T3N1M0
6	80	M	Tubular adenocarcinoma	High	T1N0M0
7	69	M	Tubular adenocarcinoma	Poor	T1aN0M0
8	54	M	Tubular adenocarcinoma	Moderate	T3N0M0
9	73	F	Tubular adenocarcinoma	Moderate	T3N0M0
10	74	M	Tubular adenocarcinoma	Moderate-poor	T3N2M0
11	76	M	Tubular adenocarcinoma	Undifferentiated	T3N2M0
12	66	M	Tubular adenocarcinoma	Moderate-poor	T3N0M0
13	78	M	Tubular adenocarcinoma	High	T1N0M0
14	46	F	Tubular adenocarcinoma	Moderate-poor	T4N3M0
15	74	F	Tubular adenocarcinoma	Moderate	T3N1M0
16	52	M	Tubular adenocarcinoma	Moderate	T2N0M0
17	75	M	Tubular adenocarcinoma	Poor	T4N2M1
18	67	M	Tubular adenocarcinoma	Poor	T3N2M0
19	79	M	Mucinous adenocarcinoma	Poor	T2N0M0
20	78	M	Tubular adenocarcinoma	High	T1N0M0
21	71	M	Signet-ring cell carcinoma	Poor	T3N1M0
22	76	M	Tubular adenocarcinoma	Moderate	T3N2M0
23	57	F	Tubular adenocarcinoma	Moderate-poor	T3N1M0
24	67	M	Poorly cohesive adenocarcinoma	Moderate-poor	T2N2M0
25	70	M	Tubular adenocarcinoma	Moderate	T3N3aM0
26	50	M	Tubular adenocarcinoma	Moderate-poor	T1N0M0
27	63	M	Tubular adenocarcinoma	Moderate-poor	T2N1M0
28	64	M	Tubular adenocarcinoma	Moderate-poor	T4aN0M0
29	61	M	Tubular adenocarcinoma	Moderate-poor	T4aN0M0
30	65	M	Tubular adenocarcinoma	Poor	T3N2M0
31	41	F	Poorly cohesive adenocarcinoma	Poor	T3N2M0
32	58	M	Tubular adenocarcinoma	Moderate-poor	T4aN3aM0
33	62	F	Tubular adenocarcinoma	Poor	T4aN3bM0
34	77	M	Tubular adenocarcinoma	Moderate-poor	T3N3aM0
35	65	M	Tubular adenocarcinoma	Poor	T1bN0M0
36	79	M	Tubular adenocarcinoma	Poor	T3N1M0
37	70	M	Tubular adenocarcinoma	Moderate	T2N0M0
38	69	M	Tubular adenocarcinoma	High	T1M0N0
39	59	M	Mucinous adenocarcinoma	Poor	T3N1M0
40	68	M	Poorly cohesive adenocarcinoma	Poor	T3N2M0
41	57	M	Tubular adenocarcinoma	Moderate-poor	T4N2M0
42	74	F	Tubular adenocarcinoma	Moderate	T3N1M0
43	66	M	Tubular adenocarcinoma	High	T1M0N0
44	78	M	Tubular adenocarcinoma	Moderate-poor	T3N3aM0
45	66	M	Tubular adenocarcinoma	Moderate-poor	T3N2Mx
46	74	M	Tubular adenocarcinoma	Poor	T3N2M0
47	75	M	Tubular adenocarcinoma	Poor	T3N2M0
48	73	F	Tubular adenocarcinoma	Moderate	T3N1M0
49	51	F	Tubular adenocarcinoma	Poor	T4aN3M0
50	62	M	Tubular adenocarcinoma	Moderate-poor	T2N2M0
51	75	M	Signet-ring cell carcinoma	Moderate-poor	T3N1M0
52	61	M	Mucinous adenocarcinoma	Poor	T3N0M0
53	72	M	Tubular adenocarcinoma	Moderate	T1N0M0
54	68	M	Tubular adenocarcinoma	High	T1M0N0
