# Supplementary material for: Malignant epithelia cells-derived spermine induces APOE+ macrophages to suppress tumor immunity in adenocarcinoma of the esophagogastric junction
Source: Front Med (Lausanne). 2025 Sep 2;12:1636699. doi: 10.3389/fmed.2025.1636699 (PMC12436273; doi:10.3389/fmed.2025.1636699)
Supplement: SUPPLEMENTARY TABLE S2 — DEGs of AEG bulk RNA-seq. [file Table_2.XLSX]

## Sheet: Supplementary Table 2
DEGs of AEG bulk RNA-seq
logFC	AveExpr	t	P.Value	adj.P.Val	B	gene
7.08815	1.7051	22.0587	1.81199e-51	3.90991e-47	106.492	CST1
4.1157	-1.91548	20.7686	3.0184e-48	3.25655e-44	99.1675	HOXC9
4.52991	-0.758101	20.4182	2.3466e-47	1.68783e-43	97.1411	ESM1
4.29638	2.79643	20.3245	4.07113e-47	2.19617e-43	96.5966	CLDN1
3.22002	2.96623	20.1511	1.1318e-46	4.88438e-43	95.586	CTHRC1
3.43128	-2.13789	20.1087	1.45403e-46	5.22919e-43	95.3384	CCR8
5.64665	0.506098	19.5088	5.15963e-45	1.59049e-41	91.8095	COL10A1
-2.20412	4.86837	-19.416	8.99671e-45	2.42664e-41	91.2596	ARHGEF37
4.94269	1.34161	19.3342	1.47041e-44	3.52538e-41	90.7737	INHBA
6.04317	-0.93772	19.2695	2.16851e-44	4.67921e-41	90.3894	HOXC10
-3.75907	-1.03655	-19.0777	6.88805e-44	1.35118e-40	89.2462	FAM135B
-4.35381	-0.554634	-18.8221	3.23561e-43	5.81816e-40	87.7156	GRIA4
4.45761	-0.794991	18.5907	1.32148e-42	2.19346e-39	86.3232	STRA6
-2.24551	5.85221	-18.5329	1.87996e-42	2.89756e-39	85.9744	MICALL1
-3.03584	2.76259	-18.3984	4.27702e-42	6.15264e-39	85.1609	AL031587.5
1.99088	3.41053	18.3643	5.26889e-42	7.10576e-39	84.9544	MIR4435-2HG
-2.50577	5.50588	-18.3373	6.21485e-42	7.88847e-39	84.791	SLC25A4
-3.18741	-0.782689	-18.0002	4.92961e-41	5.90951e-38	82.7411	KCNMB2
-4.15223	2.23564	-17.9653	6.11265e-41	6.94205e-38	82.5281	MAL
3.40842	-1.86716	17.7788	1.933e-40	2.08552e-37	81.3883	HNRNPA1P21
-4.73305	4.08471	-17.7125	2.91335e-40	2.86414e-37	80.9821	C16orf89
5.4882	-0.248044	17.7122	2.92016e-40	2.86414e-37	80.9798	COL11A1
3.88324	1.65609	17.6031	5.74275e-40	5.3877e-37	80.3101	SDS
-3.26983	-2.15817	-17.5896	6.24373e-40	5.61364e-37	80.2273	SERTM1
-1.10338	6.0779	-17.5494	8.0119e-40	6.91524e-37	79.9804	VAMP2
-2.36672	5.58577	-17.4978	1.10379e-39	9.16062e-37	79.6631	RGMB
4.10149	-1.55463	17.4912	1.14997e-39	9.19038e-37	79.6225	TRPM2-AS
5.21856	-1.31668	17.4706	1.30722e-39	1.0074e-36	79.4956	HOXC11
3.09391	-2.56991	17.444	1.54246e-39	1.1477e-36	79.3317	HOXC-AS2
-2.27991	6.51665	-17.4148	1.84989e-39	1.33057e-36	79.1517	METTL7A
3.89703	-0.774732	17.3814	2.27752e-39	1.5853e-36	78.9458	HOXC6
4.59444	-0.237138	17.3248	3.24155e-39	2.18582e-36	78.5962	CST2
-5.73118	-0.101583	-17.3108	3.53692e-39	2.29127e-36	78.5099	CCKAR
3.10211	-2.22916	17.3063	3.6363e-39	2.29127e-36	78.4824	CHRNA1
-5.43757	1.46303	-17.3028	3.71649e-39	2.29127e-36	78.4608	DNER
-4.16874	3.10836	-17.2744	4.43682e-39	2.65938e-36	78.2854	GPER1
-3.95927	-1.2047	-17.2566	4.95939e-39	2.89226e-36	78.1751	VSTM2A
-4.67445	-0.0757393	-17.1453	9.93994e-39	5.64431e-36	77.4865	PCSK2
1.57064	3.21738	17.0394	1.92852e-38	1.06702e-35	76.83	E2F3
3.35202	-2.41397	16.9855	2.70309e-38	1.45818e-35	76.4955	HOXC8
-3.11358	1.33322	-16.9671	3.03356e-38	1.59654e-35	76.3813	UBE2QL1
3.45469	1.83596	16.9309	3.80569e-38	1.95522e-35	76.1567	TREM2
-2.10346	4.86629	-16.8437	6.58279e-38	3.30334e-35	75.6139	ALDH6A1
-3.12111	3.18837	-16.7801	9.81842e-38	4.81504e-35	75.2178	NCAM1
-1.41932	5.57299	-16.7536	1.15993e-37	5.56201e-35	75.0527	DGLUCY
-3.29536	3.07408	-16.682	1.82038e-37	8.53917e-35	74.6062	KLF15
-1.98896	3.4994	-16.5823	3.41157e-37	1.56627e-34	73.9839	MYZAP
1.92564	4.53571	16.5405	4.44075e-37	1.9963e-34	73.7227	F2R
-4.3012	0.528645	-16.4942	5.94893e-37	2.61971e-34	73.433	RPRM
1.75324	3.79681	16.4878	6.19573e-37	2.67383e-34	73.3928	TNFRSF25
-1.353	6.1111	-16.4772	6.62439e-37	2.80277e-34	73.3265	HADH
3.23014	2.98991	16.4657	7.12295e-37	2.95575e-34	73.2546	MMP11
-2.92857	1.10934	-16.4515	7.7893e-37	3.17127e-34	73.166	C22orf23
4.45	0.749135	16.4046	1.04824e-36	4.18869e-34	72.8718	KRT80
4.20092	1.9702	16.3938	1.12245e-36	4.4037e-34	72.804	CEMIP
-2.10494	2.74424	-16.3682	1.31934e-36	5.0837e-34	72.6439	ATOH8
-1.32915	6.30344	-16.3621	1.37117e-36	5.19071e-34	72.6057	NDRG2
-4.12696	0.497592	-16.2502	2.78503e-36	1.03613e-33	71.9036	ABCC8
-2.53969	3.94098	-16.195	3.95316e-36	1.44578e-33	71.5565	FAM107A
-6.25666	2.11577	-16.1773	4.42356e-36	1.59086e-33	71.4451	CCKBR
2.23746	2.09756	16.1322	5.89025e-36	2.0836e-33	71.1614	LRP8
-0.89758	4.81325	-16.1275	6.06682e-36	2.10939e-33	71.1321	TADA2B
4.00786	0.32959	16.1227	6.25443e-36	2.10939e-33	71.1019	SALL4
-4.2614	3.66187	-16.1227	6.25642e-36	2.10939e-33	71.1016	APLP1
-2.5083	3.73169	-16.1163	6.516e-36	2.16311e-33	71.0613	LIFR
-4.67568	1.14375	-16.0736	8.5444e-36	2.7935e-33	70.7928	CTXND1
-4.49697	2.18738	-16.0449	1.02536e-35	3.30228e-33	70.6121	CKMT2
5.14835	-0.811657	16.0119	1.2649e-35	4.01383e-33	70.404	IGF2BP3
-4.13853	-1.54692	-15.9903	1.45124e-35	4.53839e-33	70.2678	C14orf180
1.7096	5.17791	15.9144	2.35169e-35	7.24927e-33	69.7895	ATP11A
-7.90487	6.35236	-15.879	2.9465e-35	8.95486e-33	69.566	ATP4A
2.90226	-0.456216	15.8211	4.26089e-35	1.27696e-32	69.2005	GABRD
4.47561	3.4209	15.7873	5.28732e-35	1.56287e-32	68.9866	CLDN7
-3.23596	2.12276	-15.7713	5.8542e-35	1.70705e-32	68.8856	MYRIP
1.77403	2.44574	15.7647	6.10884e-35	1.75755e-32	68.8434	SLC39A10
-3.85582	7.40586	-15.7498	6.71765e-35	1.90728e-32	68.7493	CKB
3.04541	-2.39729	15.7215	8.04502e-35	2.25449e-32	68.5706	AC007750.1
4.6385	-0.334476	15.694	9.59073e-35	2.65319e-32	68.3964	WNT2
-4.94541	3.48927	-15.6917	9.72964e-35	2.65755e-32	68.3822	AP003071.5
-5.30079	1.75339	-15.6298	1.44551e-34	3.8989e-32	67.9898	SMIM38
-2.70605	4.32875	-15.6254	1.48619e-34	3.95912e-32	67.9623	CLEC3B
-1.32359	5.76679	-15.6206	1.53236e-34	4.03235e-32	67.932	TOM1L2
-1.98782	6.30704	-15.5924	1.83589e-34	4.77287e-32	67.7529	GPX3
1.229	2.02903	15.541	2.55009e-34	6.53727e-32	67.4272	PACC1
-3.46867	-0.582113	-15.5395	2.57516e-34	6.53727e-32	67.4175	HS6ST3
1.14424	4.49148	15.5002	3.31025e-34	8.30564e-32	67.1686	FAM91A1
-3.62212	-0.5354	-15.4799	3.77015e-34	9.35083e-32	67.0397	NSG2
-3.46064	1.84738	-15.4428	4.78042e-34	1.17218e-31	66.8044	TRIM73
2.40507	6.7829	15.3856	6.89733e-34	1.67225e-31	66.441	BGN
-1.91707	6.70996	-15.3781	7.23756e-34	1.73525e-31	66.3933	DGKD
-1.56297	5.4989	-15.3532	8.49131e-34	2.01347e-31	66.235	ACAT1
-1.01074	5.31465	-15.3357	9.49611e-34	2.22725e-31	66.1241	ATPAF1
-2.20509	3.29394	-15.258	1.56364e-33	3.62798e-31	65.6298	ADAMTSL1
2.97783	5.24142	15.1839	2.51751e-33	5.77902e-31	65.1577	SULF1
-6.04361	1.84816	-15.1822	2.54482e-33	5.78023e-31	65.147	TRIM50
-2.02481	3.27537	-15.1799	2.58283e-33	5.80545e-31	65.1323	SMIM11A
-3.66823	2.7553	-15.1637	2.86597e-33	6.37546e-31	65.0292	PLIN5
4.91427	-0.00557833	15.1605	2.92555e-33	6.44157e-31	65.0088	HOXA10
-1.01283	6.17931	-15.1456	3.21931e-33	7.0168e-31	64.914	IVD
4.03873	-2.16457	15.1382	3.37662e-33	7.28607e-31	64.8667	HOTAIR
-1.69561	3.8799	-15.1286	3.59162e-33	7.67326e-31	64.8055	FAHD2B
0.769535	4.57276	15.1098	4.05123e-33	8.57034e-31	64.6861	STX6
-1.07154	5.84249	-15.0994	4.33332e-33	9.0781e-31	64.6194	ATP5PF
-3.70462	0.63802	-15.0923	4.53325e-33	9.40563e-31	64.5747	PLCXD3
1.14894	3.7633	15.0743	5.0926e-33	1.04495e-30	64.4594	RASAL2
-1.93796	2.41052	-15.073	5.13323e-33	1.04495e-30	64.4515	ASTN2
-7.61272	4.7976	-15.0679	5.30598e-33	1.07002e-30	64.4187	ATP4B
-1.10269	5.7103	-15.0457	6.11983e-33	1.22272e-30	64.2772	MTFR1L
1.57115	6.25034	15.0226	7.09805e-33	1.40515e-30	64.1303	TTYH3
-3.56612	4.70217	-14.9924	8.62384e-33	1.69168e-30	63.9373	DPT
2.91126	3.01756	14.989	8.81249e-33	1.71312e-30	63.9158	ETV4
-2.22308	3.33959	-14.9778	9.47316e-33	1.82511e-30	63.8441	PHYHD1
-3.14095	-0.288366	-14.964	1.03502e-32	1.97643e-30	63.7564	BX284668.2
-1.58211	6.30677	-14.9402	1.2066e-32	2.28385e-30	63.6043	SIDT2
4.29448	5.40372	14.9254	1.32791e-32	2.49161e-30	63.5094	CLDN4
1.37052	3.60274	14.9164	1.40711e-32	2.61747e-30	63.4519	PLEKHG1
-3.09111	-1.88667	-14.899	1.57327e-32	2.90153e-30	63.3413	CDH22
-2.85174	2.42016	-14.8923	1.64283e-32	2.98808e-30	63.2984	ADHFE1
3.20521	-0.102888	14.8918	1.64789e-32	2.98808e-30	63.2954	DUXAP9
1.52191	2.49912	14.8569	2.06426e-32	3.71189e-30	63.072	PGM2L1
-1.85629	3.356	-14.8363	2.35701e-32	4.20327e-30	62.9406	C3orf18
1.79573	3.92323	14.8297	2.46e-32	4.35097e-30	62.8982	MEST
4.19011	1.39533	14.8175	2.66094e-32	4.66812e-30	62.8204	FAP
-3.75165	1.35869	-14.794	3.09572e-32	5.38706e-30	62.6703	TRIM74
-1.17396	4.95963	-14.7677	3.6685e-32	6.33272e-30	62.502	LARGE1
2.70323	2.12736	14.7546	3.99203e-32	6.83652e-30	62.4183	ADAMTS12
-2.37982	2.20255	-14.7189	5.02806e-32	8.51695e-30	62.1895	STK32B
-7.7728	10.2121	-14.7181	5.05222e-32	8.51695e-30	62.1848	PGA5
3.84554	-0.0676946	14.7116	5.2683e-32	8.75675e-30	62.1433	BLACAT1
-2.72518	3.04549	-14.7114	5.27564e-32	8.75675e-30	62.1419	SCUBE2
5.28075	0.823859	14.7042	5.52672e-32	9.10348e-30	62.0958	KRT17
3.36939	0.0847203	14.6974	5.77423e-32	9.43911e-30	62.0524	DUXAP8
-2.79459	-0.269932	-14.6791	6.50126e-32	1.05477e-29	61.9348	PACRG
3.06577	-1.90584	14.6563	7.53246e-32	1.21295e-29	61.7889	HTRA4
2.76239	-2.6604	14.6453	8.08337e-32	1.29202e-29	61.7189	DCSTAMP
-1.27291	5.80341	-14.6396	8.38754e-32	1.33078e-29	61.6823	PINK1
-1.92669	4.37107	-14.6157	9.78839e-32	1.54171e-29	61.5292	PTPRS
-1.14284	3.55076	-14.6129	9.9656e-32	1.55824e-29	61.5114	SLC25A42
-4.47236	0.665235	-14.5836	1.2045e-31	1.86983e-29	61.3235	SH3GL2
-7.65571	11.4497	-14.58	1.2326e-31	1.89465e-29	61.3006	PGA4
-2.39714	3.98431	-14.5793	1.23805e-31	1.89465e-29	61.2963	ERO1B
-1.02841	6.83926	-14.5772	1.2557e-31	1.90813e-29	61.2822	MKNK2
-1.20716	6.74071	-14.5293	1.71081e-31	2.58152e-29	60.9757	MDH1
-2.91795	1.52893	-14.5202	1.81492e-31	2.70672e-29	60.9171	GFRA3
-7.59865	11.7204	-14.5198	1.81886e-31	2.70672e-29	60.9149	PGA3
-5.78647	0.477981	-14.5097	1.94178e-31	2.85785e-29	60.8501	AQP4
3.98562	0.157146	14.5093	1.94691e-31	2.85785e-29	60.8475	TNFRSF11B
1.09635	3.7436	14.4685	2.53444e-31	3.69515e-29	60.586	XPR1
1.81921	3.3525	14.4664	2.57011e-31	3.722e-29	60.5722	NABP1
3.19306	1.64703	14.4323	3.20402e-31	4.60909e-29	60.3536	DUXAP10
1.90663	3.45053	14.4311	3.22969e-31	4.61524e-29	60.3457	DIO2
-7.13238	6.41041	-14.43	3.25113e-31	4.61532e-29	60.3392	CBLIF
2.15426	0.850382	14.4015	3.91014e-31	5.51457e-29	60.1562	FOXD2-AS1
2.41017	-2.42774	14.3998	3.95516e-31	5.54185e-29	60.1449	AC004264.1
2.2858	3.25369	14.3868	4.30067e-31	5.98709e-29	60.0618	MFAP2
-4.45736	4.15864	-14.3563	5.24089e-31	7.24922e-29	59.8658	PRDM16-DT
-0.92026	6.40871	-14.3369	5.9403e-31	8.16432e-29	59.7416	WDTC1
-7.32562	1.94836	-14.3298	6.21999e-31	8.49462e-29	59.696	CHIA
-1.16222	4.26497	-14.3228	6.50873e-31	8.83305e-29	59.651	MLYCD
-0.961087	6.90652	-14.3191	6.6669e-31	8.99114e-29	59.6272	HADHB
-5.26889	1.61355	-14.3116	6.99955e-31	9.38114e-29	59.579	ESRRG
-3.94878	1.63066	-14.3035	7.3782e-31	9.82758e-29	59.5267	SIGLEC11
4.69866	-1.48021	14.2832	8.41121e-31	1.11348e-28	59.3968	FEZF1-AS1
-6.37676	3.51517	-14.2807	8.55148e-31	1.12515e-28	59.3804	KCNE2
4.08175	1.26603	14.2796	8.61356e-31	1.12645e-28	59.3733	GRIN2D
1.83781	5.56238	14.2728	8.99723e-31	1.16953e-28	59.3301	PMEPA1
-2.49773	1.56247	-14.2569	9.97313e-31	1.28862e-28	59.228	TMEM220-AS1
-1.02758	5.5848	-14.2539	1.01702e-30	1.30626e-28	59.2086	SMIM14
-3.16751	-0.785354	-14.2455	1.07394e-30	1.37121e-28	59.1546	RXRG
-3.04297	-2.10598	-14.2356	1.14504e-30	1.45339e-28	59.091	LINC00940
-2.93206	-0.41619	-14.211	1.34313e-30	1.69485e-28	58.9329	BHMT
1.52732	4.32138	14.1945	1.49446e-30	1.87485e-28	58.827	NFE2L3
-1.43771	4.95165	-14.1738	1.7096e-30	2.13235e-28	58.6937	MPC1
2.57565	3.18648	14.1666	1.79158e-30	2.22176e-28	58.6472	MSR1
-6.67144	11.4176	-14.1643	1.81823e-30	2.24193e-28	58.6326	PGC
0.891306	4.72835	14.1602	1.86669e-30	2.28861e-28	58.6065	HEATR1
-0.902314	4.52912	-14.1369	2.17102e-30	2.63587e-28	58.4568	QDPR
-0.832038	6.0563	-14.1367	2.17437e-30	2.63587e-28	58.4553	TSPYL1
-2.58157	3.39429	-14.1336	2.21775e-30	2.67344e-28	58.4357	PAIP2B
3.00937	-1.9796	14.1249	2.34643e-30	2.81285e-28	58.3798	AC134312.5
2.60609	2.23445	14.112	2.55128e-30	3.04152e-28	58.2968	F2RL2
-1.1604	5.95648	-14.1109	2.57007e-30	3.04709e-28	58.2895	ALAD
-1.32875	5.82529	-14.1039	2.68911e-30	3.17079e-28	58.2446	DHRS7
-2.09194	9.33219	-14.0964	2.82391e-30	3.31164e-28	58.1961	GLUL
3.3768	1.79985	14.0954	2.84207e-30	3.31493e-28	58.1898	PLA2G7
-1.10042	6.6283	-14.0797	3.14775e-30	3.65173e-28	58.0885	DENND2B
-4.25862	0.311453	-14.0574	3.63732e-30	4.19711e-28	57.9452	RIMS4
-1.69308	6.78877	-14.0544	3.70898e-30	4.25705e-28	57.9259	SELENBP1
1.15299	5.48904	14.0517	3.7737e-30	4.30841e-28	57.9087	CBX3
-4.24419	2.73899	-14.0492	3.835e-30	4.33434e-28	57.8927	B3GAT1
3.30261	-0.593583	14.0492	3.83659e-30	4.33434e-28	57.8923	CLEC5A
-3.67524	0.509356	-14.0424	4.00735e-30	4.50368e-28	57.8492	CPLX2
-3.60911	1.59559	-14.0403	4.06449e-30	4.54423e-28	57.8351	ZNF385B
-6.18092	0.411876	-14.0379	4.12648e-30	4.58976e-28	57.8201	PDILT
-0.828053	6.47882	-14.0355	4.19107e-30	4.63769e-28	57.8047	ANAPC16
2.12692	2.23689	14.0302	4.33983e-30	4.77779e-28	57.7701	LEF1
2.82522	-2.00796	14.0223	4.56533e-30	5.00055e-28	57.7199	AC124947.2
-1.03952	7.65726	-14.0168	4.73175e-30	5.15665e-28	57.6844	CIRBP
3.65586	3.82978	14.0014	5.23006e-30	5.67107e-28	57.5852	SPP1
-0.865105	6.71669	-13.9899	5.63532e-30	6.07995e-28	57.5112	WBP2
-3.06429	0.0739895	-13.9745	6.23009e-30	6.6882e-28	57.4117	AC011498.4
-2.4144	6.21391	-13.9714	6.35657e-30	6.7902e-28	57.3918	XYLT2
-1.83776	3.56225	-13.9583	6.91827e-30	7.35381e-28	57.3078	GNG7
-3.30278	-1.26703	-13.9388	7.85214e-30	8.30556e-28	57.1823	CADM2
-0.797922	5.71849	-13.9253	8.57029e-30	9.02096e-28	57.0955	PGRMC2
2.96287	-2.32691	13.9188	8.93866e-30	9.36303e-28	57.0538	AC103718.1
-3.99338	1.21004	-13.9179	8.9922e-30	9.37361e-28	57.0479	ARHGDIG
-1.23613	8.54264	-13.913	9.2831e-30	9.63032e-28	57.0163	ATP5F1A
3.83782	-1.39791	13.9117	9.36462e-30	9.66841e-28	57.0077	GAD1
-1.17241	6.91937	-13.8995	1.01386e-29	1.04177e-27	56.9289	ATP5PO
1.81694	1.30967	13.8761	1.18013e-29	1.20687e-27	56.7784	RELL2
-1.74371	4.85345	-13.8651	1.26693e-29	1.28952e-27	56.708	OXCT1
-5.64627	2.47291	-13.863	1.28446e-29	1.30122e-27	56.6944	SST
-2.58729	4.92215	-13.8601	1.30903e-29	1.31992e-27	56.6756	MT1X
1.47231	3.48186	13.8549	1.35452e-29	1.35944e-27	56.6418	AJUBA
1.29851	5.30552	13.8516	1.38346e-29	1.38205e-27	56.6208	PARP14
-4.02152	1.00112	-13.8479	1.4173e-29	1.40933e-27	56.5968	APOBEC2
-3.14101	0.574989	-13.8407	1.48499e-29	1.46987e-27	56.5506	SEC14L5
-2.55924	-2.66678	-13.8213	1.68432e-29	1.65955e-27	56.4257	ACTL6B
-3.41342	0.856379	-13.8173	1.72827e-29	1.69512e-27	56.4002	SHISA6
-1.60837	5.90883	-13.7927	2.02878e-29	1.98086e-27	56.2412	CYB5R1
-3.34414	3.60947	-13.7719	2.32184e-29	2.25679e-27	56.1075	SCARA5
-0.727226	5.80668	-13.7712	2.33283e-29	2.2573e-27	56.1028	ALKBH5
-1.50063	7.26518	-13.7609	2.49368e-29	2.40217e-27	56.0367	ACO2
-1.3335	6.07168	-13.7598	2.51196e-29	2.40903e-27	56.0295	STX12
-6.69526	2.99566	-13.7463	2.74306e-29	2.61901e-27	55.9422	CPA2
1.27949	6.56591	13.7302	3.0446e-29	2.89412e-27	55.8388	SERPINH1
1.09952	3.2559	13.724	3.16947e-29	2.9996e-27	55.799	TRMT6
2.50704	0.821307	13.72	3.25382e-29	3.06598e-27	55.7729	FOXS1
2.21212	1.10609	13.7093	3.48775e-29	3.27212e-27	55.7041	MEX3A
-3.0287	-0.161928	-13.7083	3.51061e-29	3.27931e-27	55.6976	TMEM132C
-1.36781	5.0942	-13.7018	3.66149e-29	3.4055e-27	55.6559	NTN4
-2.31297	3.53512	-13.6996	3.71567e-29	3.44106e-27	55.6413	ZNF710-AS1
3.81595	-1.48375	13.6977	3.76047e-29	3.46767e-27	55.6295	HES2
-4.33988	-0.453154	-13.664	4.68375e-29	4.30068e-27	55.4118	PCAT18
2.17042	0.848682	13.6554	4.95266e-29	4.52833e-27	55.3565	DLGAP1-AS2
-1.98257	3.36251	-13.654	4.99784e-29	4.55035e-27	55.3474	GMPR
-2.19447	3.23759	-13.6471	5.22694e-29	4.72417e-27	55.303	GAMT
2.22066	3.13028	13.6469	5.23463e-29	4.72417e-27	55.3016	ECT2
1.46061	3.70673	13.6463	5.25443e-29	4.72417e-27	55.2978	UPP1
-1.10492	4.89067	-13.6295	5.86051e-29	5.24722e-27	55.1896	MINDY1
-1.39073	3.92165	-13.6196	6.24985e-29	5.57029e-27	55.1258	MOCS1
-2.17582	5.80271	-13.619	6.27296e-29	5.57029e-27	55.1222	SLC7A8
-2.10733	1.4154	-13.615	6.44004e-29	5.69521e-27	55.0961	SMIM10L2A
-2.15126	2.94687	-13.6136	6.49934e-29	5.72419e-27	55.087	RIMS3
2.69049	-2.68997	13.6064	6.8097e-29	5.97316e-27	55.0408	PKD2L1
4.25731	-1.61773	13.5999	7.10467e-29	6.20666e-27	54.9987	ADGRF4
-6.88406	8.02419	-13.5938	7.39101e-29	6.43078e-27	54.9596	GKN1
5.05605	-0.959473	13.5828	7.94259e-29	6.88294e-27	54.8882	KLK6
-4.17512	-1.01571	-13.5808	8.04219e-29	6.94138e-27	54.8759	LINC00671
-3.78731	2.81881	-13.5601	9.20575e-29	7.91401e-27	54.7419	MT1M
-3.90662	-1.71987	-13.5574	9.36704e-29	8.02072e-27	54.7247	DRD5P1
1.47238	3.23772	13.5462	1.00722e-28	8.59044e-27	54.6527	TRPM2
-3.24977	-1.61473	-13.5414	1.0395e-28	8.83082e-27	54.6214	LINGO2
-0.594977	6.74176	-13.5383	1.06062e-28	8.97495e-27	54.6015	AHCYL1
0.90289	3.16259	13.533	1.09797e-28	9.23278e-27	54.5672	USP31
4.16656	-0.79875	13.5327	1.09965e-28	9.23278e-27	54.5657	C4BPA
-2.26423	-1.78865	-13.532	1.10502e-28	9.24193e-27	54.5608	LINC01783
-2.64552	2.86605	-13.5253	1.15391e-28	9.61354e-27	54.5179	GRIP2
-2.53742	-1.97835	-13.5122	1.25677e-28	1.04302e-26	54.4333	AL031587.3
2.89678	0.319409	13.5055	1.31334e-28	1.08419e-26	54.3896	RTKN2
-1.49632	4.42418	-13.5051	1.31642e-28	1.08419e-26	54.3873	ME3
-3.34587	-1.97448	-13.4968	1.38916e-28	1.13974e-26	54.334	AVPR1B
-1.12082	3.84296	-13.4935	1.41976e-28	1.16044e-26	54.3124	CYB5D2
-5.27073	-0.61182	-13.4919	1.43451e-28	1.16807e-26	54.3021	ETNPPL
-1.69896	5.4174	-13.4907	1.44575e-28	1.1728e-26	54.2944	ECI2
-1.63617	3.37992	-13.4886	1.46553e-28	1.18439e-26	54.2809	ZNF467
-4.19909	2.48545	-13.4838	1.5123e-28	1.21412e-26	54.2498	SOSTDC1
4.17556	2.24029	13.4836	1.51358e-28	1.21412e-26	54.249	HKDC1
2.01642	2.37624	13.4807	1.5428e-28	1.23299e-26	54.23	CKAP2
-3.27672	-1.83192	-13.4704	1.65009e-28	1.31386e-26	54.1633	PERCC1
-0.758704	6.63493	-13.4591	1.77628e-28	1.40914e-26	54.0903	RAF1
1.23302	2.40319	13.4515	1.86566e-28	1.47462e-26	54.0416	RBL1
-1.27976	4.1517	-13.447	1.92077e-28	1.51264e-26	54.0128	CCDC149
-0.885672	7.94892	-13.4383	2.03325e-28	1.5954e-26	53.9563	EIF3L
-1.53418	1.50441	-13.4297	2.15084e-28	1.68155e-26	53.9006	LINC02762
1.015	4.54253	13.4264	2.19655e-28	1.71109e-26	53.8798	CBFB
-2.77876	4.19504	-13.4178	2.32396e-28	1.80383e-26	53.8239	CFD
2.80957	-0.991818	13.4107	2.43394e-28	1.88242e-26	53.778	CD80
1.62552	2.28343	13.4049	2.52646e-28	1.947e-26	53.741	PGF
-0.830292	4.95975	-13.4033	2.55331e-28	1.96069e-26	53.7306	NIPAL3
-1.84908	-0.189096	-13.4009	2.594e-28	1.98487e-26	53.7149	NIM1K
3.00708	1.03054	13.3931	2.72928e-28	2.081e-26	53.6645	ADAM12
-3.17989	2.81842	-13.3689	3.19345e-28	2.42635e-26	53.5088	CADM3
0.629574	4.83163	13.3637	3.30372e-28	2.50132e-26	53.4751	KBTBD2
-3.10845	0.797988	-13.3123	4.61622e-28	3.48283e-26	53.1435	GNMT
-1.18392	4.95862	-13.3095	4.70183e-28	3.53505e-26	53.1253	BTD
-1.5854	1.47751	-13.3022	4.93226e-28	3.69543e-26	53.0778	RAB3A
-5.58056	2.22661	-13.2806	5.67493e-28	4.23715e-26	52.9388	FRMD1
0.898722	4.88933	13.2751	5.88136e-28	4.37614e-26	52.9034	STK4
-1.87554	-1.87683	-13.2687	6.13218e-28	4.54708e-26	52.862	DMRTC1B
1.30471	2.81721	13.264	6.32314e-28	4.67262e-26	52.8316	PUS7
-1.06609	4.05915	-13.2554	6.68974e-28	4.92666e-26	52.7757	ETFDH
2.76486	-0.919376	13.2529	6.79605e-28	4.98793e-26	52.7601	LINC00299
2.00502	2.61391	13.2523	6.8236e-28	4.99118e-26	52.7561	MDFI
-4.73494	-0.998298	-13.2513	6.86906e-28	4.9963e-26	52.7495	ASB11
-0.738904	4.29501	-13.2511	6.87691e-28	4.9963e-26	52.7483	COQ6
-1.33388	5.15539	-13.2488	6.98272e-28	5.05615e-26	52.7332	BAIAP2
-6.65914	5.81886	-13.2479	7.02384e-28	5.06891e-26	52.7274	GKN2
-0.959147	5.41692	-13.2447	7.17216e-28	5.1587e-26	52.7067	PSKH1
-1.42627	3.81281	-13.2432	7.24086e-28	5.19081e-26	52.6972	ASAP3
0.744597	4.65376	13.2304	7.8713e-28	5.62407e-26	52.6145	MSL3
-0.601572	4.507	-13.2282	7.98221e-28	5.67506e-26	52.6006	ASB8
-3.10924	-0.406897	-13.228	7.99527e-28	5.67506e-26	52.599	ACADL
4.74159	-1.19913	13.2216	8.33643e-28	5.89782e-26	52.5575	HOXA13
1.92369	1.35579	13.203	9.40938e-28	6.63515e-26	52.4375	NR6A1
-1.72626	5.64541	-13.2012	9.52172e-28	6.6925e-26	52.4258	ACACB
-2.92031	-1.28877	-13.2004	9.56837e-28	6.70345e-26	52.4209	SVOP
-2.80907	-0.283579	-13.1973	9.76605e-28	6.8198e-26	52.4006	CAMK2B
-3.15826	2.11479	-13.1959	9.85356e-28	6.84417e-26	52.3918	PRIMA1
-3.72476	1.72185	-13.1957	9.86439e-28	6.84417e-26	52.3907	SCNN1B
-1.26422	4.99807	-13.1869	1.0451e-27	7.22791e-26	52.3334	CITED2
-0.961314	5.95577	-13.1812	1.08447e-27	7.47629e-26	52.2968	STIM1
3.83822	-0.407198	13.1738	1.13822e-27	7.82179e-26	52.2488	MYOM3
-1.41688	5.89755	-13.1703	1.16429e-27	7.97555e-26	52.2264	SNRPN
-1.686	4.40757	-13.1681	1.18115e-27	8.06548e-26	52.2121	THSD4
-2.60445	4.2015	-13.1639	1.21395e-27	8.26327e-26	52.185	GPR155
-2.5168	-0.193596	-13.1578	1.26277e-27	8.5686e-26	52.1459	ASXL3
-2.00308	2.78592	-13.1555	1.28211e-27	8.67254e-26	52.1308	CACNA2D2
-1.66014	5.66303	-13.1524	1.30804e-27	8.82024e-26	52.111	MAOA
-1.15578	4.31627	-13.1377	1.43908e-27	9.67366e-26	52.0163	FAM117A
2.41024	-2.35587	13.1358	1.45793e-27	9.76996e-26	52.0034	BMS1P22
-4.0621	0.59721	-13.1276	1.53753e-27	1.02714e-25	51.9507	CLCNKA
1.36174	2.96785	13.1215	1.59972e-27	1.06539e-25	51.9114	BMP8A
-2.42857	2.97073	-13.1191	1.6247e-27	1.0787e-25	51.8961	ADAMTS15
-4.5966	-0.68239	-13.0966	1.88177e-27	1.24554e-25	51.7504	CWH43
-1.75887	5.32805	-13.0956	1.89402e-27	1.24982e-25	51.744	CYFIP2
-0.910429	5.71232	-13.0879	1.99163e-27	1.31023e-25	51.6942	FBXW4
1.06321	3.76158	13.0845	2.03595e-27	1.33531e-25	51.6724	RAP2A
-1.51741	1.38532	-13.0744	2.17359e-27	1.42127e-25	51.6075	ADAMTS13
-3.04591	-0.178665	-13.0656	2.30223e-27	1.50083e-25	51.5505	ALKAL2
-3.50762	0.655301	-13.0586	2.4095e-27	1.56603e-25	51.5054	C13orf46
-2.67172	-0.741697	-13.0531	2.49858e-27	1.61905e-25	51.4694	GRIA3
2.74615	-1.2886	13.0442	2.64627e-27	1.70962e-25	51.4125	AP000525.1
2.65924	3.75576	13.0415	2.69472e-27	1.73572e-25	51.3945	TOP2A
2.1005	0.856966	13.0213	3.07234e-27	1.97306e-25	51.2645	STRIP2
-7.01017	10.0155	-13.0166	3.16881e-27	2.02898e-25	51.2338	LIPF
-1.0283	5.4691	-13.0137	3.22802e-27	2.06078e-25	51.2155	CRY2
-2.48584	-1.85713	-12.997	3.59921e-27	2.29097e-25	51.1076	NAGPA-AS1
2.30912	-2.33531	12.9913	3.73528e-27	2.37059e-25	51.0708	LINC01226
-5.68675	4.20156	-12.9859	3.86904e-27	2.44828e-25	51.0359	CHGA
-0.857635	8.37331	-12.9782	4.06922e-27	2.56742e-25	50.9859	TLE5
2.57152	-0.00904061	12.9771	4.09811e-27	2.5781e-25	50.9789	CORIN
-1.14664	4.90172	-12.9601	4.57714e-27	2.86557e-25	50.8693	PLEKHH3
-0.820005	4.80679	-12.96	4.58162e-27	2.86557e-25	50.8683	NDUFV3
1.90117	4.23189	12.9577	4.65123e-27	2.9007e-25	50.8534	ITGAX
-1.21548	5.21801	-12.9523	4.81755e-27	2.99576e-25	50.8186	ECSIT
-1.09644	5.9429	-12.95	4.88818e-27	3.03095e-25	50.8041	PLPP3
-1.88593	0.326133	-12.9489	4.92513e-27	3.04512e-25	50.7967	ATP8A2
-1.29968	1.57217	-12.9407	5.19651e-27	3.20372e-25	50.7435	RAB11B-AS1
-2.4417	-1.2479	-12.9288	5.61451e-27	3.45156e-25	50.6668	LINC00683
1.82491	7.26682	12.926	5.71824e-27	3.50535e-25	50.6487	TIMP1
3.03797	-1.47288	12.9234	5.81354e-27	3.55367e-25	50.6323	COX6B2
-3.58568	-2.06596	-12.9161	6.09797e-27	3.71701e-25	50.5849	AC245595.1
1.38032	1.98899	12.9153	6.12881e-27	3.72528e-25	50.5799	CGAS
-2.92116	-2.44761	-12.9064	6.49496e-27	3.93675e-25	50.5224	LHX5-AS1
2.17829	3.58528	12.894	7.04161e-27	4.25613e-25	50.4423	LIF
1.65387	4.15775	12.8848	7.47577e-27	4.50593e-25	50.383	PIK3AP1
-0.67758	7.59496	-12.8748	7.9811e-27	4.79711e-25	50.3181	CCNI
2.33857	4.51967	12.8673	8.38145e-27	5.02375e-25	50.2696	FCGR3A
-3.10651	1.05065	-12.8641	8.55857e-27	5.1157e-25	50.2489	SFRP5
1.06121	3.98112	12.8614	8.7095e-27	5.19154e-25	50.2316	DPY19L1
2.77304	3.82523	12.8432	9.80557e-27	5.82878e-25	50.1141	COL8A1
-1.44751	2.68112	-12.8411	9.93997e-27	5.89244e-25	50.1006	SMIM11B
1.04203	2.92691	12.8405	9.98065e-27	5.90034e-25	50.0965	UBE2D1
-1.73541	3.88776	-12.8382	1.01316e-26	5.97319e-25	50.0816	PNPLA7
-3.68895	-1.89499	-12.8358	1.02886e-26	6.04924e-25	50.0664	KRT24
0.860226	5.23816	12.8248	1.10549e-26	6.48211e-25	49.9952	SLC20A1
-5.18538	0.704936	-12.8153	1.17578e-26	6.87563e-25	49.9341	CKM
-0.931341	6.53752	-12.8121	1.20087e-26	7.00332e-25	49.9132	HK1
-1.19189	2.29419	-12.8104	1.21461e-26	7.06436e-25	49.9019	FHIT
-1.48156	2.77175	-12.8019	1.28323e-26	7.44341e-25	49.8474	TMEM220
-2.51745	0.91317	-12.7968	1.3266e-26	7.66967e-25	49.8144	EMILIN3
3.13541	-0.314587	12.7965	1.32934e-26	7.66967e-25	49.8124	KIF14
2.66654	0.637029	12.7913	1.37563e-26	7.91554e-25	49.7785	OLR1
-3.1147	0.627392	-12.7885	1.40024e-26	8.03574e-25	49.7609	PM20D1
-1.27501	3.80367	-12.7862	1.42194e-26	8.1386e-25	49.7457	ARHGAP24
1.63979	3.56847	12.7766	1.51335e-26	8.63892e-25	49.6839	PLXNC1
1.47878	5.75165	12.7735	1.54455e-26	8.79374e-25	49.6637	CDC25B
-1.71453	-1.42536	-12.7573	1.71666e-26	9.74789e-25	49.5589	UNC79
1.10425	3.74947	12.7538	1.75625e-26	9.94653e-25	49.5363	PDP1
2.59367	3.67952	12.7528	1.76679e-26	9.98005e-25	49.5304	EPHB2
3.03167	-1.95598	12.7508	1.79044e-26	1.00873e-24	49.5172	BIRC7
-0.94068	5.42972	-12.711	2.32054e-26	1.30398e-24	49.2602	FAM162A
-4.69772	-0.0891269	-12.7044	2.42279e-26	1.3579e-24	49.2174	SILC1
4.78088	-0.539833	12.689	2.67849e-26	1.49732e-24	49.118	HOXB13
2.85176	4.61393	12.672	2.99204e-26	1.66827e-24	49.0082	THBS2
-1.09826	7.25527	-12.6712	3.00665e-26	1.6721e-24	49.0034	PBXIP1
1.52918	4.45326	12.6522	3.40478e-26	1.88865e-24	48.8801	OSBPL3
-1.99289	3.21081	-12.6503	3.44728e-26	1.90732e-24	48.8679	GNAZ
-1.70266	2.57292	-12.6421	3.63639e-26	2.00652e-24	48.8149	FAM110B
-2.99637	-0.507267	-12.6417	3.64518e-26	2.00652e-24	48.8125	SEMA3B-AS1
-2.50827	-0.148487	-12.6267	4.01814e-26	2.20619e-24	48.716	LCN6
-2.40446	3.51409	-12.6221	4.14239e-26	2.26864e-24	48.6858	TNXB
-1.03376	10.8754	-12.6194	4.21593e-26	2.30307e-24	48.6683	EEF2
2.14653	0.393495	12.618	4.25354e-26	2.31775e-24	48.6595	FAM72B
-1.53509	3.30944	-12.6159	4.31151e-26	2.34342e-24	48.6461	NR3C2
-2.91807	4.01766	-12.6129	4.39765e-26	2.38423e-24	48.6265	HOMER2
4.02702	-1.81473	12.6114	4.44049e-26	2.40143e-24	48.6169	CT83
-1.73636	4.74855	-12.6056	4.61179e-26	2.48783e-24	48.5794	MT-TE
1.13632	4.93754	12.5977	4.85534e-26	2.61268e-24	48.5284	AHR
-1.24787	5.5216	-12.5862	5.23353e-26	2.80918e-24	48.454	CRAT
-1.96464	-1.99694	-12.5858	5.24702e-26	2.80944e-24	48.4515	DMRTC1
1.9192	6.20017	12.5839	5.31256e-26	2.83749e-24	48.4392	THY1
2.22425	3.00377	12.5777	5.53114e-26	2.94619e-24	48.3992	LIPG
-2.6838	1.0074	-12.5773	5.5434e-26	2.94619e-24	48.397	BMPER
2.00529	4.60598	12.5744	5.65089e-26	2.99594e-24	48.378	TNFRSF12A
2.88019	0.359706	12.5704	5.79909e-26	3.06698e-24	48.3523	ACAN
-1.0434	7.10941	-12.5666	5.94612e-26	3.13705e-24	48.3275	PRDX2
2.53089	2.63921	12.5659	5.97209e-26	3.13824e-24	48.3232	ANLN
-4.15012	-1.22356	-12.5658	5.97747e-26	3.13824e-24	48.3223	AC008268.1
-1.40078	0.958379	-12.5633	6.07507e-26	3.18174e-24	48.3062	APC2
3.94189	0.258783	12.5595	6.22792e-26	3.2539e-24	48.2816	COMP
1.86059	2.92319	12.5467	6.77044e-26	3.52881e-24	48.1988	PVT1
3.96009	-0.406847	12.5455	6.82091e-26	3.54654e-24	48.1914	MGAM2
3.73877	3.22687	12.5354	7.28438e-26	3.77842e-24	48.1263	CHI3L1
-0.747386	3.0811	-12.5309	7.50205e-26	3.882e-24	48.0971	NDUFAF1
-2.29197	1.15796	-12.5301	7.53951e-26	3.89204e-24	48.0922	KCNJ12
-1.10855	5.09017	-12.5271	7.69226e-26	3.96142e-24	48.0723	GPD1L
3.22094	-2.21608	12.5221	7.94316e-26	4.08089e-24	48.0405	LINC02577
2.7045	-1.59085	12.5188	8.11802e-26	4.16082e-24	48.0189	OXTR
-2.96926	3.86757	-12.5162	8.25434e-26	4.22067e-24	48.0024	HRH2
-2.84181	4.7657	-12.5143	8.35645e-26	4.26278e-24	47.9902	ADH1B
2.95561	-2.26231	12.5128	8.44254e-26	4.29654e-24	47.98	TM4SF19
1.11922	3.29614	12.4993	9.21765e-26	4.67996e-24	47.893	NPL
-0.742314	6.65101	-12.4925	9.63517e-26	4.87934e-24	47.8491	RAB11B
-2.80754	0.436163	-12.4922	9.65556e-26	4.87934e-24	47.847	RERGL
-3.50085	0.903729	-12.4896	9.82128e-26	4.95148e-24	47.8301	PLP1
-1.34835	4.62007	-12.4888	9.86823e-26	4.96356e-24	47.8254	TMEM8B
-1.70637	9.89049	-12.4807	1.04033e-25	5.22052e-24	47.773	MT-ND6
2.64391	2.68002	12.4791	1.05156e-25	5.26462e-24	47.7624	CDH3
-1.29451	6.76555	-12.4741	1.08606e-25	5.42478e-24	47.7304	KIAA1191
-1.99696	1.52192	-12.4733	1.09177e-25	5.4407e-24	47.7252	PKNOX2
-3.65708	-1.15867	-12.4676	1.13326e-25	5.63445e-24	47.6882	FMO6P
3.04528	1.94092	12.4641	1.15931e-25	5.7507e-24	47.6657	CCN4
-2.09622	0.175324	-12.4636	1.1629e-25	5.75528e-24	47.6626	LINC00092
0.802371	5.35712	12.4578	1.20799e-25	5.96475e-24	47.6249	DDX27
-5.119	0.639548	-12.4563	1.22002e-25	6.0104e-24	47.6151	KCNJ16
-2.04072	0.501001	-12.4553	1.22775e-25	6.03474e-24	47.6088	BAALC
1.67679	4.03312	12.4527	1.2484e-25	6.12226e-24	47.5923	EPSTI1
-1.33473	3.78773	-12.4485	1.28353e-25	6.28025e-24	47.5648	BNIP3
-3.99822	5.65451	-12.4436	1.32478e-25	6.46747e-24	47.5335	MFSD4A
1.37454	4.66466	12.4399	1.35703e-25	6.60992e-24	47.5096	BMP1
2.57059	2.41538	12.438	1.37435e-25	6.67922e-24	47.4971	CENPF
-4.13039	0.656347	-12.4323	1.4257e-25	6.91318e-24	47.4607	ESRRB
-3.49182	1.2563	-12.4315	1.4335e-25	6.93545e-24	47.4553	SLC1A2
1.97498	0.605364	12.4274	1.47222e-25	7.10682e-24	47.4289	FAM72A
0.890939	3.5846	12.4262	1.48399e-25	7.14766e-24	47.421	MGME1
-2.22174	4.54699	-12.4236	1.50889e-25	7.25139e-24	47.4045	PXMP2
-2.88802	2.2408	-12.4225	1.5197e-25	7.28713e-24	47.3974	FNDC5
1.393	6.9914	12.4218	1.52671e-25	7.30449e-24	47.3928	STAT1
1.10665	4.54945	12.4214	1.53119e-25	7.30974e-24	47.3899	TAF1D
2.56062	0.667854	12.4129	1.61845e-25	7.70925e-24	47.335	MATN3
3.72243	1.02539	12.4063	1.689e-25	8.02758e-24	47.2927	APOC2
0.995009	2.8041	12.3887	1.89419e-25	8.98306e-24	47.1791	RBM12B
-3.76068	-1.58703	-12.3844	1.94762e-25	9.21616e-24	47.1515	HTR1E
1.69916	5.89226	12.3806	1.99747e-25	9.43139e-24	47.1265	TYMP
-1.2319	4.3091	-12.379	2.01791e-25	9.50708e-24	47.1164	PCCA
-0.729628	8.29878	-12.3773	2.03973e-25	9.58894e-24	47.1057	ATF4
-0.663828	6.67224	-12.3729	2.09929e-25	9.84751e-24	47.0772	DLST
1.06517	4.11219	12.3695	2.14713e-25	1.00501e-23	47.0549	GGCT
-2.87069	-0.442841	-12.3666	2.18687e-25	1.02139e-23	47.0367	SCG3
1.47347	1.64069	12.3652	2.20801e-25	1.02743e-23	47.0271	CDC7
-1.46273	4.8053	-12.3651	2.20932e-25	1.02743e-23	47.0266	GSTM2
2.97245	3.84061	12.3619	2.25497e-25	1.0464e-23	47.0063	APOC1
-3.43208	1.00358	-12.3534	2.38314e-25	1.10351e-23	46.9515	CCN5
-0.96806	4.97624	-12.3445	2.5263e-25	1.16729e-23	46.8937	ROGDI
3.76326	-1.02159	12.3397	2.60655e-25	1.2018e-23	46.8627	AC103702.2
4.36884	-0.183343	12.3388	2.62219e-25	1.20643e-23	46.8567	HOXB9
-5.26807	0.426171	-12.3366	2.65874e-25	1.22064e-23	46.843	NKX6-2
3.68834	-1.71562	12.329	2.79457e-25	1.28028e-23	46.7936	AC124067.4
-1.13455	4.44208	-12.3269	2.83208e-25	1.29472e-23	46.7804	LHPP
-3.28425	0.541047	-12.3152	3.05718e-25	1.39467e-23	46.7046	GRIK3
-2.05133	0.167251	-12.3127	3.10801e-25	1.41487e-23	46.6883	RGMB-AS1
-2.57082	4.06934	-12.3059	3.24773e-25	1.47536e-23	46.6447	LDHD
-3.46544	1.95836	-12.2998	3.379e-25	1.53176e-23	46.6054	EEF1A2
-3.0079	0.928527	-12.2974	3.43264e-25	1.55282e-23	46.5898	VEGFD
4.63421	2.43875	12.2935	3.52075e-25	1.58935e-23	46.5647	CLDN3
-2.66095	0.45837	-12.2881	3.64679e-25	1.64281e-23	46.5298	FBXL13
-0.76623	5.4812	-12.2777	3.90139e-25	1.75384e-23	46.463	KLHDC2
-1.27745	2.92733	-12.2773	3.91204e-25	1.75497e-23	46.4603	FAHD2CP
-1.27685	6.53325	-12.2714	4.06496e-25	1.81978e-23	46.4223	TBC1D14
3.44675	3.43412	12.2669	4.18622e-25	1.87019e-23	46.3931	SFRP4
-1.01182	6.01679	-12.2642	4.26077e-25	1.89655e-23	46.3756	ARRB1
4.12526	-0.205469	12.2641	4.26279e-25	1.89655e-23	46.3752	C6orf223
-4.98822	-0.926934	-12.2625	4.30718e-25	1.91235e-23	46.3649	AC006453.1
1.09705	4.87165	12.2544	4.54024e-25	2.01169e-23	46.3127	PLSCR1
-3.50859	1.35374	-12.2514	4.63136e-25	2.04786e-23	46.293	KIF1A
2.76997	1.70752	12.2505	4.65895e-25	2.05585e-23	46.2871	FCGR1A
2.17302	2.4025	12.2463	4.78742e-25	2.10822e-23	46.2601	MROH6
-2.78682	2.89318	-12.2388	5.02728e-25	2.20934e-23	46.2117	LYVE1
-0.786798	8.37002	-12.2377	5.06315e-25	2.22058e-23	46.2046	ACADVL
-0.935084	5.96243	-12.229	5.35664e-25	2.34453e-23	46.1488	WBP1
-1.28115	6.08472	-12.2282	5.38652e-25	2.35284e-23	46.1433	SIK2
-1.54364	2.94529	-12.2257	5.47343e-25	2.38597e-23	46.1274	GPAT3
-2.68924	2.56473	-12.2235	5.55187e-25	2.41529e-23	46.1133	GCNT4
-1.14718	3.37004	-12.2084	6.12722e-25	2.66022e-23	46.0156	AUH
-3.25054	-0.478098	-12.2047	6.27831e-25	2.72035e-23	45.9914	CUX2
0.911263	3.74028	12.1942	6.72207e-25	2.90679e-23	45.9237	ADAM17
-1.12438	6.1077	-12.1885	6.97253e-25	3.00907e-23	45.8875	SUCLG2
