# Supplementary material for: Malignant epithelia cells-derived spermine induces APOE+ macrophages to suppress tumor immunity in adenocarcinoma of the esophagogastric junction
Source: Front Med (Lausanne). 2025 Sep 2;12:1636699. doi: 10.3389/fmed.2025.1636699 (PMC12436273; doi:10.3389/fmed.2025.1636699)
Supplement: SUPPLEMENTARY TABLE S3 — DEGs of AEG-like malignant cells in scRNA-seq. [file Table_3.XLSX]

## Sheet: Supplementary Table 3
DEGs of AEG-like malignant cells in scRNA-seq
p_val	avg_log2FC	pct.1	pct.2	p_val_adj	cluster	gene
0	5.5957	0.294	0.006	0	Mal_AEG_like	APOB
0	4.17119	0.282	0.001	0	Mal_AEG_like	TMPRSS15
0	3.6762	0.644	0.023	0	Mal_AEG_like	ACHE
0	1.61921	0.141	0	0	Mal_AEG_like	AC093001.1
1.79608e-305	1.29492	0.104	0	5.15528e-301	Mal_AEG_like	LINC02404
8.76695e-226	3.63083	0.528	0.038	2.51638e-221	Mal_AEG_like	VNN1
1.15356e-221	3.49805	0.393	0.021	3.31108e-217	Mal_AEG_like	RBP4
3.70061e-211	3.68351	0.141	0.002	1.06219e-206	Mal_AEG_like	GUCA2B
5.92128e-210	5.47622	0.147	0.003	1.69958e-205	Mal_AEG_like	APOA4
2.93323e-192	2.69166	0.387	0.023	8.41926e-188	Mal_AEG_like	SECTM1
3.41734e-185	3.55343	0.583	0.056	9.8088e-181	Mal_AEG_like	CTSE
2.34655e-184	3.1428	0.607	0.062	6.7353e-180	Mal_AEG_like	CDKN2B
7.76197e-173	3.67881	0.491	0.042	2.22792e-168	Mal_AEG_like	FER1L6
9.30181e-164	2.59993	0.466	0.039	2.6699e-159	Mal_AEG_like	KLF2
2.86071e-163	4.27658	0.877	0.172	8.2111e-159	Mal_AEG_like	MUC3A
9.80626e-162	4.06931	0.528	0.052	2.81469e-157	Mal_AEG_like	MUC5AC
1.00617e-156	2.30482	0.239	0.01	2.888e-152	Mal_AEG_like	C11orf86
8.88987e-137	2.93535	0.227	0.011	2.55166e-132	Mal_AEG_like	SLC28A2
1.31468e-136	1.77328	0.141	0.004	3.77352e-132	Mal_AEG_like	CIDEC
2.23584e-132	2.22706	0.135	0.004	6.41752e-128	Mal_AEG_like	ALPI
9.61002e-131	2.27168	0.307	0.021	2.75836e-126	Mal_AEG_like	F5
3.63254e-130	2.78766	0.313	0.022	1.04265e-125	Mal_AEG_like	CDKN2B-AS1
4.66567e-125	1.4309	0.117	0.003	1.33919e-120	Mal_AEG_like	NYAP2
9.41569e-123	2.63043	0.221	0.011	2.70259e-118	Mal_AEG_like	MSMB
1.19393e-122	2.49339	0.626	0.095	3.42693e-118	Mal_AEG_like	PTPRH
1.16781e-121	3.03185	0.411	0.041	3.35197e-117	Mal_AEG_like	BMP2
3.93637e-121	3.24651	0.344	0.029	1.12986e-116	Mal_AEG_like	HDAC9
1.02796e-114	2.23767	0.129	0.004	2.95054e-110	Mal_AEG_like	SLC28A1
5.16626e-110	2.97252	0.27	0.02	1.48287e-105	Mal_AEG_like	SLC6A19
1.26256e-109	1.28462	0.153	0.006	3.62394e-105	Mal_AEG_like	CCDC73
1.91087e-104	4.12698	0.288	0.023	5.48478e-100	Mal_AEG_like	MUC2
7.46691e-104	2.11571	0.282	0.022	2.14323e-99	Mal_AEG_like	SLCO2A1
1.44745e-102	3.5697	0.963	0.431	4.15463e-98	Mal_AEG_like	MUC13
4.10709e-98	4.2634	0.35	0.037	1.17886e-93	Mal_AEG_like	SLC26A3
1.86888e-97	2.98498	0.613	0.108	5.36424e-93	Mal_AEG_like	CLDN18
1.24983e-96	2.51793	0.601	0.106	3.5874e-92	Mal_AEG_like	ISG20
4.4863e-95	3.12038	0.706	0.158	1.2877e-90	Mal_AEG_like	BCAS1
2.18078e-94	3.14985	0.828	0.249	6.2595e-90	Mal_AEG_like	TSPAN1
3.60351e-92	2.89573	0.472	0.07	1.03432e-87	Mal_AEG_like	PTPRR
2.71477e-90	2.24696	0.141	0.006	7.7922e-86	Mal_AEG_like	AC009522.1
5.58025e-89	2.11995	0.264	0.023	1.6017e-84	Mal_AEG_like	OASL
5.19376e-88	1.5086	0.117	0.004	1.49077e-83	Mal_AEG_like	TMTC1
5.33603e-88	1.54659	0.19	0.012	1.5316e-83	Mal_AEG_like	GIPR
1.07187e-87	2.21918	0.258	0.022	3.07659e-83	Mal_AEG_like	SLC6A14
2.05451e-87	2.79253	0.362	0.043	5.89706e-83	Mal_AEG_like	ANXA10
6.39937e-87	2.48747	0.632	0.13	1.83681e-82	Mal_AEG_like	TUBB2A
1.63152e-86	1.65932	0.172	0.01	4.68295e-82	Mal_AEG_like	AL355499.1
9.03449e-86	2.23739	0.656	0.14	2.59317e-81	Mal_AEG_like	KLF4
1.01856e-85	2.97141	0.865	0.292	2.92356e-81	Mal_AEG_like	CD55
3.93455e-84	3.92022	0.73	0.189	1.12933e-79	Mal_AEG_like	TFF1
1.88352e-80	2.9738	0.693	0.178	5.40627e-76	Mal_AEG_like	PLAUR
2.04241e-80	2.69693	0.607	0.135	5.86234e-76	Mal_AEG_like	MYO15B
3.92896e-80	1.94972	0.448	0.068	1.12773e-75	Mal_AEG_like	GRIN2D
5.25122e-80	1.98731	0.227	0.019	1.50726e-75	Mal_AEG_like	PLAAT2
1.25922e-79	2.69125	0.89	0.352	3.61434e-75	Mal_AEG_like	RHPN2
7.69883e-79	2.36806	0.184	0.013	2.20979e-74	Mal_AEG_like	MGAM
1.36729e-78	2.17957	0.436	0.068	3.92454e-74	Mal_AEG_like	RHOF
5.06541e-78	2.0434	0.546	0.105	1.45392e-73	Mal_AEG_like	FAM83E
1.14585e-77	1.48423	0.35	0.043	3.28893e-73	Mal_AEG_like	DEPP1
1.20694e-77	3.09007	0.798	0.272	3.46428e-73	Mal_AEG_like	PIGR
1.69643e-77	3.06664	0.282	0.03	4.86927e-73	Mal_AEG_like	IGFBP3
4.13109e-77	2.75446	0.785	0.256	1.18575e-72	Mal_AEG_like	AGR3
4.28769e-75	1.82605	0.166	0.011	1.2307e-70	Mal_AEG_like	MIA
6.8188e-75	2.36695	0.307	0.035	1.9572e-70	Mal_AEG_like	IFIT1
8.02773e-75	2.10297	0.957	0.611	2.3042e-70	Mal_AEG_like	MYH14
1.07641e-74	3.44957	0.785	0.258	3.08961e-70	Mal_AEG_like	GDA
3.41758e-74	2.61204	0.963	0.59	9.80948e-70	Mal_AEG_like	RRBP1
7.12974e-72	1.90547	0.245	0.024	2.04645e-67	Mal_AEG_like	ENTPD8
9.08211e-72	1.74364	0.123	0.006	2.60684e-67	Mal_AEG_like	CPXM2
1.2347e-70	1.90888	0.963	0.707	3.54395e-66	Mal_AEG_like	ACTN4
2.65712e-70	3.03354	0.663	0.186	7.62673e-66	Mal_AEG_like	CDHR5
1.33216e-69	2.4004	0.515	0.104	3.82369e-65	Mal_AEG_like	DDX60
2.07447e-69	3.02306	0.393	0.063	5.95435e-65	Mal_AEG_like	SLC4A4
2.27422e-69	2.20288	0.84	0.321	6.52769e-65	Mal_AEG_like	ZFP36
3.29839e-69	2.11378	0.687	0.188	9.46736e-65	Mal_AEG_like	LINC01133
4.53831e-69	2.36463	0.264	0.029	1.30263e-64	Mal_AEG_like	RSAD2
8.83361e-69	3.06452	0.411	0.071	2.53551e-64	Mal_AEG_like	ACE2
1.01532e-68	2.52866	0.699	0.209	2.91427e-64	Mal_AEG_like	TRIM31
2.3553e-68	2.96335	0.859	0.359	6.76043e-64	Mal_AEG_like	MUC17
2.19855e-67	2.1677	0.693	0.202	6.3105e-63	Mal_AEG_like	OPTN
2.30123e-67	2.29705	0.607	0.148	6.60523e-63	Mal_AEG_like	NEDD9
3.56476e-67	2.39747	0.472	0.091	1.02319e-62	Mal_AEG_like	SCIN
5.5946e-67	2.97812	0.718	0.231	1.60582e-62	Mal_AEG_like	HPGD
8.20888e-67	2.15813	0.233	0.023	2.35619e-62	Mal_AEG_like	CEACAM7
1.06527e-65	2.67897	0.27	0.032	3.05764e-61	Mal_AEG_like	CYBRD1
2.25185e-65	2.72121	0.405	0.069	6.46349e-61	Mal_AEG_like	TCIM
6.82825e-65	2.06376	0.748	0.265	1.95991e-60	Mal_AEG_like	VASP
8.31816e-65	1.93325	0.282	0.035	2.38756e-60	Mal_AEG_like	PBX4
8.60522e-65	2.17165	0.62	0.162	2.46996e-60	Mal_AEG_like	OAS1
1.16827e-64	1.85876	0.276	0.033	3.3533e-60	Mal_AEG_like	C4BPB
1.92245e-64	2.32519	0.54	0.123	5.51801e-60	Mal_AEG_like	GKN1
2.47519e-64	1.92318	0.301	0.039	7.10453e-60	Mal_AEG_like	SAMD9L
6.47943e-64	2.1104	0.337	0.049	1.85979e-59	Mal_AEG_like	CLDN23
1.20964e-63	2.80032	0.509	0.117	3.47204e-59	Mal_AEG_like	HHLA2
3.41752e-63	1.83328	0.227	0.023	9.80931e-59	Mal_AEG_like	RGS7
4.05647e-63	1.93831	0.209	0.02	1.16433e-58	Mal_AEG_like	AGMO
6.60591e-63	1.90485	0.399	0.068	1.89609e-58	Mal_AEG_like	OAS3
7.76393e-63	1.4376	0.252	0.028	2.22848e-58	Mal_AEG_like	PRSS21
3.00254e-62	2.04159	0.969	0.716	8.61818e-58	Mal_AEG_like	EZR
3.11985e-62	2.52792	0.853	0.424	8.95491e-58	Mal_AEG_like	CDC42EP5
5.68471e-62	2.07171	0.84	0.336	1.63168e-57	Mal_AEG_like	SDCBP2
7.03453e-62	2.08229	0.718	0.216	2.01912e-57	Mal_AEG_like	IQGAP2
2.49583e-61	1.90717	0.417	0.074	7.16377e-57	Mal_AEG_like	TIMP2
3.24422e-60	2.47739	0.693	0.229	9.31188e-56	Mal_AEG_like	GCNT3
1.36562e-59	2.22948	0.693	0.231	3.91974e-55	Mal_AEG_like	PPP1R15A
1.4751e-59	2.16368	0.607	0.163	4.23399e-55	Mal_AEG_like	SULT1C2
5.35052e-59	-1.96537	0.871	0.966	1.53576e-54	Mal_AEG_like	RPL34
8.03894e-59	2.00905	0.448	0.09	2.30742e-54	Mal_AEG_like	HK2
1.07105e-58	3.28391	0.528	0.137	3.07423e-54	Mal_AEG_like	CDHR2
5.7866e-58	2.09037	0.877	0.425	1.66093e-53	Mal_AEG_like	PLS1
6.196e-58	2.47741	0.429	0.086	1.77844e-53	Mal_AEG_like	CYP2C18
9.3363e-58	1.87769	0.969	0.615	2.6798e-53	Mal_AEG_like	CYSTM1
9.66091e-58	2.77402	0.466	0.103	2.77297e-53	Mal_AEG_like	CDKN2A
9.69335e-58	1.90942	0.687	0.218	2.78228e-53	Mal_AEG_like	LIPH
1.01498e-57	1.20988	0.104	0.005	2.9133e-53	Mal_AEG_like	HHEX
1.34663e-57	-1.97457	0.816	0.969	3.86524e-53	Mal_AEG_like	RPL21
1.36427e-57	-1.81862	0.896	0.988	3.91587e-53	Mal_AEG_like	RPL13
3.69736e-57	2.32973	0.804	0.348	1.06125e-52	Mal_AEG_like	ISG15
5.43607e-57	-2.21056	0.62	0.936	1.56032e-52	Mal_AEG_like	RPL10A
6.08602e-57	-1.63765	0.914	0.975	1.74687e-52	Mal_AEG_like	RPL36
7.89429e-57	1.93384	0.81	0.326	2.2659e-52	Mal_AEG_like	RHOC
8.29039e-57	2.01357	0.497	0.113	2.37959e-52	Mal_AEG_like	XAF1
9.95047e-57	1.50676	0.141	0.01	2.85608e-52	Mal_AEG_like	TRPV3
1.51279e-56	-2.08756	0.791	0.954	4.34215e-52	Mal_AEG_like	RPL17
1.65112e-56	2.92538	0.883	0.474	4.73922e-52	Mal_AEG_like	CEACAM6
1.83169e-56	2.07185	0.558	0.145	5.25749e-52	Mal_AEG_like	GK
3.99071e-56	1.9711	0.245	0.029	1.14545e-51	Mal_AEG_like	NPSR1
4.11459e-56	2.13407	0.221	0.024	1.18101e-51	Mal_AEG_like	DHRS9
5.82903e-56	1.8195	0.454	0.095	1.67311e-51	Mal_AEG_like	NFKBIB
9.40669e-56	1.96869	0.908	0.417	2.7e-51	Mal_AEG_like	SHROOM3
1.46334e-55	1.76269	0.761	0.273	4.20023e-51	Mal_AEG_like	INAVA
1.72812e-55	1.88467	0.945	0.592	4.96024e-51	Mal_AEG_like	CD2AP
1.97331e-55	0.945591	0.104	0.006	5.664e-51	Mal_AEG_like	GDPD2
2.12557e-55	1.57138	0.945	0.555	6.10103e-51	Mal_AEG_like	TSPAN3
2.60902e-55	1.20442	0.479	0.103	7.48868e-51	Mal_AEG_like	EPS8L1
2.68411e-55	2.1481	0.73	0.259	7.70421e-51	Mal_AEG_like	ATF3
4.21886e-55	-1.84319	0.902	0.987	1.21094e-50	Mal_AEG_like	RPS18
4.73624e-55	2.06179	0.613	0.171	1.35944e-50	Mal_AEG_like	PDGFA
5.80958e-55	2.22493	0.202	0.022	1.66752e-50	Mal_AEG_like	CREB3L3
1.00009e-54	2.75214	0.54	0.145	2.87055e-50	Mal_AEG_like	PLAC8
1.29226e-54	-1.8468	0.847	0.965	3.70916e-50	Mal_AEG_like	RPS28
3.05875e-54	2.2448	0.528	0.132	8.77952e-50	Mal_AEG_like	FA2H
3.62109e-54	1.46068	0.172	0.016	1.03936e-49	Mal_AEG_like	SCN2A
6.02576e-54	1.88277	0.644	0.202	1.72958e-49	Mal_AEG_like	CGN
8.32132e-54	1.9638	0.822	0.367	2.38847e-49	Mal_AEG_like	CTSS
1.01408e-53	2.12171	0.571	0.155	2.91071e-49	Mal_AEG_like	SAMD9
1.02567e-53	2.25345	0.399	0.077	2.94397e-49	Mal_AEG_like	ACER2
1.11804e-53	-2.00634	0.791	0.955	3.20911e-49	Mal_AEG_like	RPS15A
1.19773e-53	-1.98069	0.798	0.963	3.43786e-49	Mal_AEG_like	RPL3
1.30547e-53	1.70592	0.233	0.028	3.7471e-49	Mal_AEG_like	C1QTNF12
1.5506e-53	-1.77495	0.632	0.94	4.4507e-49	Mal_AEG_like	EEF1G
3.72042e-53	3.87278	0.804	0.435	1.06787e-48	Mal_AEG_like	CEACAM5
4.76125e-53	-1.89992	0.816	0.971	1.36662e-48	Mal_AEG_like	RPS2
8.28072e-53	-1.95086	0.865	0.96	2.37682e-48	Mal_AEG_like	RPS3A
8.75134e-53	-1.7541	0.828	0.951	2.5119e-48	Mal_AEG_like	RPL9
9.03488e-53	2.76212	0.638	0.21	2.59328e-48	Mal_AEG_like	NR3C2
1.10148e-52	-1.76411	0.896	0.975	3.16157e-48	Mal_AEG_like	RPL12
1.16617e-52	-1.86814	0.896	0.967	3.34726e-48	Mal_AEG_like	RPL29
1.43839e-52	1.81867	0.442	0.093	4.12862e-48	Mal_AEG_like	FAM107B
1.61475e-52	2.98334	0.669	0.251	4.63482e-48	Mal_AEG_like	SELENOP
2.42761e-52	-2.04179	0.736	0.959	6.96797e-48	Mal_AEG_like	RPL26
3.76092e-52	-1.5146	0.945	0.989	1.0795e-47	Mal_AEG_like	EEF1A1
3.77188e-52	-1.90785	0.644	0.941	1.08264e-47	Mal_AEG_like	RPL23
4.51958e-52	1.90916	0.62	0.185	1.29726e-47	Mal_AEG_like	PYGB
7.06478e-52	1.89585	0.264	0.037	2.0278e-47	Mal_AEG_like	SCRN1
8.32952e-52	1.46204	0.166	0.015	2.39082e-47	Mal_AEG_like	OTOP3
2.7063e-51	2.80503	0.583	0.17	7.76791e-47	Mal_AEG_like	REG4
5.64034e-51	2.27536	0.816	0.423	1.61895e-46	Mal_AEG_like	SIPA1L3
6.56356e-51	-2.08285	0.883	0.969	1.88394e-46	Mal_AEG_like	RPL19
7.12794e-51	-1.80479	0.773	0.947	2.04593e-46	Mal_AEG_like	RPL23A
9.89336e-51	1.94961	0.761	0.33	2.83969e-46	Mal_AEG_like	NECTIN2
1.64924e-50	1.77451	0.644	0.207	4.7338e-46	Mal_AEG_like	GBP3
1.93173e-50	-1.81914	0.816	0.966	5.54465e-46	Mal_AEG_like	RPS3
2.47163e-50	2.00783	0.607	0.182	7.09431e-46	Mal_AEG_like	ERRFI1
2.84836e-50	2.06361	0.387	0.079	8.17566e-46	Mal_AEG_like	TFPT
4.66727e-50	1.85291	0.822	0.395	1.33965e-45	Mal_AEG_like	SLC44A4
5.67427e-50	3.03559	0.313	0.053	1.62869e-45	Mal_AEG_like	AL136456.1
9.05577e-50	-1.83605	0.724	0.949	2.59928e-45	Mal_AEG_like	RPL7
1.34246e-49	1.72943	0.687	0.233	3.85326e-45	Mal_AEG_like	MICAL2
1.42242e-49	1.68766	0.601	0.178	4.08277e-45	Mal_AEG_like	TJP3
2.28192e-49	1.44104	0.902	0.504	6.54981e-45	Mal_AEG_like	TPM1
3.65747e-49	-1.68727	0.847	0.974	1.0498e-44	Mal_AEG_like	RPS8
4.55205e-49	-1.73265	0.798	0.971	1.30658e-44	Mal_AEG_like	RPL32
5.42727e-49	1.77453	0.742	0.285	1.55779e-44	Mal_AEG_like	LAMB3
6.20499e-49	2.14095	0.294	0.047	1.78102e-44	Mal_AEG_like	TFF2
9.524e-49	1.98992	0.276	0.043	2.73367e-44	Mal_AEG_like	RGS2
1.21993e-48	1.56473	0.988	0.793	3.50158e-44	Mal_AEG_like	IFI27
1.78966e-48	2.35735	0.503	0.135	5.13686e-44	Mal_AEG_like	SLC2A13
2.03532e-48	-1.59659	0.908	0.974	5.84197e-44	Mal_AEG_like	RPL11
3.14057e-48	2.50903	0.221	0.029	9.01437e-44	Mal_AEG_like	PMP22
3.51017e-48	1.82884	0.258	0.037	1.00753e-43	Mal_AEG_like	PLCL2
7.23038e-48	2.28612	0.405	0.091	2.07533e-43	Mal_AEG_like	VILL
1.1113e-47	2.23476	0.215	0.027	3.18977e-43	Mal_AEG_like	KYNU
2.13479e-47	1.77969	0.736	0.292	6.1275e-43	Mal_AEG_like	KCNK1
2.51843e-47	2.12296	0.264	0.04	7.22866e-43	Mal_AEG_like	JAZF1
2.55193e-47	2.64629	0.479	0.123	7.3248e-43	Mal_AEG_like	TRPM4
2.88327e-47	1.68036	0.417	0.091	8.27586e-43	Mal_AEG_like	RHOU
3.44361e-47	4.16241	0.387	0.088	9.88419e-43	Mal_AEG_like	CA1
4.86472e-47	1.69533	0.877	0.502	1.39632e-42	Mal_AEG_like	BAIAP2L1
4.91714e-47	2.80783	0.742	0.381	1.41137e-42	Mal_AEG_like	KRT20
4.93154e-47	2.16762	0.626	0.212	1.4155e-42	Mal_AEG_like	RASEF
5.0803e-47	2.28582	0.81	0.411	1.4582e-42	Mal_AEG_like	GPRC5A
5.10765e-47	1.92248	0.84	0.42	1.46605e-42	Mal_AEG_like	KLF6
1.79484e-46	1.71247	0.62	0.199	5.15174e-42	Mal_AEG_like	CEBPG
2.52712e-46	1.80101	0.411	0.091	7.2536e-42	Mal_AEG_like	TRIM31-AS1
2.69806e-46	1.7381	0.534	0.146	7.74424e-42	Mal_AEG_like	CAPN8
3.20384e-46	2.0756	0.472	0.121	9.19597e-42	Mal_AEG_like	VSIG2
3.92844e-46	1.5704	0.908	0.58	1.12758e-41	Mal_AEG_like	PRSS3
4.82419e-46	2.096	0.337	0.064	1.38469e-41	Mal_AEG_like	PIK3C2G
5.46672e-46	-1.72545	0.699	0.951	1.56911e-41	Mal_AEG_like	RPS7
9.56642e-46	1.88391	0.491	0.129	2.74585e-41	Mal_AEG_like	CCL28
1.10361e-45	2.01117	0.896	0.613	3.16769e-41	Mal_AEG_like	C19orf33
1.49428e-45	2.29181	0.448	0.111	4.28902e-41	Mal_AEG_like	DDX60L
1.6055e-45	-1.43584	0.902	0.968	4.60828e-41	Mal_AEG_like	RPS15
2.11074e-45	1.78541	0.27	0.043	6.05845e-41	Mal_AEG_like	MIR22HG
2.74501e-45	2.18202	0.571	0.185	7.87899e-41	Mal_AEG_like	ABHD3
3.72244e-45	2.34184	0.294	0.052	1.06845e-40	Mal_AEG_like	MYRFL
3.73163e-45	2.11287	0.724	0.31	1.07109e-40	Mal_AEG_like	TMPRSS2
4.05309e-45	1.43403	0.202	0.025	1.16336e-40	Mal_AEG_like	LYPD6B
4.6796e-45	1.66786	0.871	0.512	1.34318e-40	Mal_AEG_like	EPS8
4.89039e-45	-1.60586	0.871	0.985	1.40369e-40	Mal_AEG_like	RPLP1
5.49783e-45	2.80805	0.73	0.322	1.57804e-40	Mal_AEG_like	ASS1
7.84898e-45	-1.93305	0.344	0.839	2.25289e-40	Mal_AEG_like	EIF3E
7.96746e-45	2.79492	0.552	0.179	2.2869e-40	Mal_AEG_like	HSD17B2
9.47419e-45	3.54401	0.509	0.159	2.71938e-40	Mal_AEG_like	SI
9.98839e-45	-1.5976	0.779	0.938	2.86697e-40	Mal_AEG_like	RPS25
2.4555e-44	2.13292	0.368	0.078	7.04801e-40	Mal_AEG_like	GLIS3
2.86851e-44	-1.77625	0.687	0.919	8.23348e-40	Mal_AEG_like	EEF1B2
2.88655e-44	-1.54373	0.859	0.969	8.28526e-40	Mal_AEG_like	RPS6
2.90845e-44	2.07603	0.699	0.281	8.34813e-40	Mal_AEG_like	LPIN2
3.26358e-44	-1.56877	0.748	0.944	9.36744e-40	Mal_AEG_like	RACK1
3.8546e-44	1.59498	0.914	0.59	1.10639e-39	Mal_AEG_like	TMC5
4.11136e-44	-1.56204	0.773	0.955	1.18008e-39	Mal_AEG_like	RPL6
7.42783e-44	2.54482	0.325	0.063	2.13201e-39	Mal_AEG_like	BX284613.2
1.01151e-43	1.56617	0.399	0.089	2.90334e-39	Mal_AEG_like	EGLN2
1.13781e-43	1.56909	0.423	0.099	3.26586e-39	Mal_AEG_like	RAB4B
1.33029e-43	1.67126	0.534	0.153	3.81832e-39	Mal_AEG_like	PNPLA2
1.41502e-43	1.48547	0.914	0.559	4.06153e-39	Mal_AEG_like	JUND
1.58218e-43	-1.69668	0.877	0.966	4.54134e-39	Mal_AEG_like	RPS27A
1.80167e-43	2.89138	0.337	0.066	5.17135e-39	Mal_AEG_like	FCGBP
2.32309e-43	2.24291	0.748	0.414	6.66797e-39	Mal_AEG_like	LSR
2.36132e-43	1.61139	0.46	0.117	6.77769e-39	Mal_AEG_like	TP53I11
2.51753e-43	-1.34202	0.798	0.945	7.22606e-39	Mal_AEG_like	RPL38
3.12724e-43	1.7022	0.945	0.707	8.97613e-39	Mal_AEG_like	CLDN4
3.85729e-43	-1.37248	0.779	0.972	1.10716e-38	Mal_AEG_like	RPL37A
4.02213e-43	1.86475	0.528	0.159	1.15447e-38	Mal_AEG_like	CCDC68
4.13141e-43	1.85979	0.62	0.205	1.18584e-38	Mal_AEG_like	CEACAM1
6.52026e-43	1.12938	0.104	0.007	1.87151e-38	Mal_AEG_like	SEMA3E
6.72299e-43	2.69584	0.387	0.09	1.9297e-38	Mal_AEG_like	RARRES1
7.48214e-43	1.82802	0.73	0.317	2.1476e-38	Mal_AEG_like	PLEC
1.12548e-42	-1.49445	0.908	0.978	3.23046e-38	Mal_AEG_like	RPS12
1.29141e-42	1.90735	0.564	0.179	3.70673e-38	Mal_AEG_like	UGCG
1.47377e-42	1.86471	0.35	0.073	4.23016e-38	Mal_AEG_like	RCAN1
1.49086e-42	1.35309	0.239	0.036	4.27922e-38	Mal_AEG_like	GMIP
1.49374e-42	-1.40971	0.822	0.978	4.28748e-38	Mal_AEG_like	RPS24
1.81041e-42	-1.57903	0.785	0.956	5.19643e-38	Mal_AEG_like	RPS23
2.51929e-42	2.22978	0.436	0.109	7.23111e-38	Mal_AEG_like	CA2
3.41365e-42	-1.4623	0.736	0.942	9.79819e-38	Mal_AEG_like	RPL31
3.78684e-42	2.06921	0.27	0.046	1.08694e-37	Mal_AEG_like	TULP2
4.33914e-42	1.9523	0.798	0.432	1.24546e-37	Mal_AEG_like	RIOK3
4.43612e-42	-1.67626	0.54	0.894	1.2733e-37	Mal_AEG_like	RPL4
6.02741e-42	-1.52459	0.877	0.971	1.73005e-37	Mal_AEG_like	RPS14
1.28189e-41	1.85854	0.515	0.153	3.67942e-37	Mal_AEG_like	RETREG1
1.45157e-41	1.80816	0.258	0.043	4.16643e-37	Mal_AEG_like	TM6SF2
2.70134e-41	1.69004	0.227	0.033	7.75366e-37	Mal_AEG_like	ADGRF1
2.8639e-41	1.34654	1	0.832	8.22026e-37	Mal_AEG_like	KRT8
3.01843e-41	-1.56367	0.601	0.891	8.6638e-37	Mal_AEG_like	EEF2
5.56654e-41	1.99676	0.669	0.259	1.59776e-36	Mal_AEG_like	HLA-F
5.74275e-41	1.8635	0.847	0.472	1.64834e-36	Mal_AEG_like	S100P
1.37347e-40	1.77107	0.184	0.023	3.94226e-36	Mal_AEG_like	RND1
2.319e-40	-1.4138	0.681	0.955	6.65623e-36	Mal_AEG_like	RPL36A
2.56045e-40	-1.34444	0.798	0.966	7.34925e-36	Mal_AEG_like	RPL35
2.70805e-40	2.11126	0.209	0.03	7.77292e-36	Mal_AEG_like	TMEM163
2.82659e-40	2.02482	0.288	0.054	8.11316e-36	Mal_AEG_like	RHOBTB1
3.33768e-40	1.31114	0.951	0.622	9.58013e-36	Mal_AEG_like	CTNNA1
4.02457e-40	1.70948	0.828	0.406	1.15517e-35	Mal_AEG_like	CDC42BPA
4.50507e-40	2.01223	0.693	0.29	1.29309e-35	Mal_AEG_like	BTNL8
4.56423e-40	1.70382	0.466	0.127	1.31007e-35	Mal_AEG_like	MED29
4.67762e-40	-4.61899	0.129	0.664	1.34262e-35	Mal_AEG_like	OLFM4
4.94623e-40	-1.41628	0.779	0.961	1.41972e-35	Mal_AEG_like	RPLP0
5.63553e-40	2.28378	0.693	0.294	1.61757e-35	Mal_AEG_like	CBLB
6.17182e-40	-1.51064	0.761	0.961	1.7715e-35	Mal_AEG_like	RPS4X
6.48824e-40	1.7202	0.491	0.142	1.86232e-35	Mal_AEG_like	LAMC2
8.26054e-40	-2.03377	0.411	0.832	2.37102e-35	Mal_AEG_like	SNHG29
1.13754e-39	1.96516	0.675	0.282	3.26507e-35	Mal_AEG_like	AHR
1.28502e-39	1.85975	0.89	0.512	3.68839e-35	Mal_AEG_like	MYO1E
1.35373e-39	1.59942	0.288	0.054	3.88561e-35	Mal_AEG_like	BAMBI
1.8936e-39	-1.58731	0.577	0.923	5.4352e-35	Mal_AEG_like	RPS17
2.00592e-39	1.65427	0.773	0.364	5.7576e-35	Mal_AEG_like	MISP
2.08825e-39	-1.39395	0.883	0.98	5.99391e-35	Mal_AEG_like	RPL8
2.75888e-39	2.25768	0.798	0.449	7.91881e-35	Mal_AEG_like	CYP3A5
3.02166e-39	-1.65269	0.62	0.919	8.67306e-35	Mal_AEG_like	RPSA
3.08545e-39	2.04682	0.466	0.131	8.85617e-35	Mal_AEG_like	ABTB2
3.15468e-39	-1.56746	0.748	0.917	9.05489e-35	Mal_AEG_like	RPL27
7.43253e-39	1.60313	0.853	0.484	2.13336e-34	Mal_AEG_like	GOLM1
8.17136e-39	2.08334	0.515	0.167	2.34543e-34	Mal_AEG_like	XKR9
1.03263e-38	1.42891	0.902	0.596	2.96395e-34	Mal_AEG_like	TCF7L2
1.06032e-38	-1.55135	0.656	0.937	3.04345e-34	Mal_AEG_like	RPL5
1.06282e-38	1.1058	0.104	0.008	3.0506e-34	Mal_AEG_like	C8G
1.3852e-38	-1.58878	0.693	0.913	3.97594e-34	Mal_AEG_like	RPS10
1.43607e-38	1.6837	0.785	0.414	4.12195e-34	Mal_AEG_like	FGD4
1.66941e-38	1.44733	0.896	0.541	4.79171e-34	Mal_AEG_like	CTSD
1.88096e-38	3.25266	0.393	0.102	5.39893e-34	Mal_AEG_like	ANKRD36C
2.09336e-38	1.30028	0.914	0.569	6.00856e-34	Mal_AEG_like	TPM4
2.14443e-38	1.09052	0.153	0.017	6.15515e-34	Mal_AEG_like	CMPK2
4.43106e-38	1.41239	0.669	0.255	1.27185e-33	Mal_AEG_like	TMC4
4.55632e-38	1.43294	0.337	0.073	1.3078e-33	Mal_AEG_like	HSH2D
5.2026e-38	1.61314	0.38	0.092	1.4933e-33	Mal_AEG_like	TP53INP2
6.73619e-38	2.53871	0.571	0.21	1.93349e-33	Mal_AEG_like	THRB
8.87809e-38	1.86376	0.791	0.408	2.54828e-33	Mal_AEG_like	MCU
8.88072e-38	-0.604399	0.81	0.972	2.54903e-33	Mal_AEG_like	RPL37
8.94239e-38	-1.43297	0.865	0.963	2.56673e-33	Mal_AEG_like	RPL7A
9.79036e-38	1.61096	0.663	0.261	2.81013e-33	Mal_AEG_like	C4orf19
1.27317e-37	1.84115	0.466	0.136	3.65439e-33	Mal_AEG_like	SLC25A25
1.29297e-37	1.79136	0.184	0.025	3.71123e-33	Mal_AEG_like	AC012494.1
1.34372e-37	1.48967	0.362	0.083	3.85689e-33	Mal_AEG_like	PLLP
1.71697e-37	1.63041	0.233	0.038	4.92823e-33	Mal_AEG_like	AL138701.2
1.82805e-37	-1.81237	0.405	0.799	5.24705e-33	Mal_AEG_like	COMMD6
2.1321e-37	1.74788	0.448	0.125	6.11976e-33	Mal_AEG_like	SERTAD1
3.09164e-37	2.22248	0.521	0.173	8.87395e-33	Mal_AEG_like	LMO4
3.37245e-37	-1.58153	0.755	0.931	9.67995e-33	Mal_AEG_like	RPS13
3.4163e-37	-1.42731	0.718	0.949	9.80581e-33	Mal_AEG_like	RPL15
3.49644e-37	1.19788	0.331	0.069	1.00358e-32	Mal_AEG_like	MYEOV
4.32215e-37	-1.27959	0.963	0.982	1.24059e-32	Mal_AEG_like	RPL41
4.59731e-37	1.42113	0.675	0.268	1.31957e-32	Mal_AEG_like	EPN1
4.80044e-37	1.64511	0.423	0.115	1.37787e-32	Mal_AEG_like	C3orf52
6.80408e-37	1.97242	0.313	0.066	1.95298e-32	Mal_AEG_like	AC019117.1
7.02604e-37	-1.35646	0.779	0.954	2.01668e-32	Mal_AEG_like	RPL14
7.32703e-37	1.74065	0.761	0.373	2.10308e-32	Mal_AEG_like	ABHD2
8.18018e-37	1.44105	0.589	0.204	2.34796e-32	Mal_AEG_like	EPS8L3
8.36642e-37	-1.39462	0.828	0.962	2.40141e-32	Mal_AEG_like	RPL30
1.26565e-36	1.96589	0.681	0.311	3.63279e-32	Mal_AEG_like	PARD6B
1.37768e-36	1.72851	0.607	0.227	3.95435e-32	Mal_AEG_like	APPL2
1.61786e-36	-1.24639	0.896	0.965	4.64376e-32	Mal_AEG_like	RPL27A
1.73068e-36	1.60825	0.613	0.233	4.96758e-32	Mal_AEG_like	ARHGAP42
1.86725e-36	2.00455	0.583	0.213	5.35958e-32	Mal_AEG_like	BNIP5
1.88161e-36	2.4052	0.681	0.329	5.4008e-32	Mal_AEG_like	MUC1
1.91781e-36	1.74788	0.859	0.496	5.5047e-32	Mal_AEG_like	MDK
1.97979e-36	2.15384	0.963	0.703	5.6826e-32	Mal_AEG_like	LGALS4
2.40871e-36	1.40243	0.307	0.063	6.91371e-32	Mal_AEG_like	SERTAD3
2.7208e-36	2.1208	0.528	0.183	7.8095e-32	Mal_AEG_like	RNASE1
3.05449e-36	2.2025	0.448	0.139	8.7673e-32	Mal_AEG_like	MEP1A
3.0931e-36	1.51008	0.356	0.083	8.87814e-32	Mal_AEG_like	SLC35C1
3.71468e-36	1.30131	0.865	0.557	1.06622e-31	Mal_AEG_like	LGALS3BP
4.68139e-36	1.32779	0.883	0.555	1.3437e-31	Mal_AEG_like	ANXA11
5.41045e-36	-1.32468	0.798	0.955	1.55296e-31	Mal_AEG_like	RPL35A
6.80537e-36	1.72152	0.564	0.202	1.95335e-31	Mal_AEG_like	FUT2
1.26238e-35	1.57706	0.626	0.256	3.62341e-31	Mal_AEG_like	NUCB1
1.49131e-35	1.49403	0.748	0.348	4.2805e-31	Mal_AEG_like	MXD1
1.86136e-35	1.40469	0.16	0.02	5.34265e-31	Mal_AEG_like	MFSD4A
3.29548e-35	1.46037	0.35	0.082	9.45902e-31	Mal_AEG_like	SPAG1
3.32001e-35	1.2374	0.147	0.017	9.52941e-31	Mal_AEG_like	CAPN9
3.76792e-35	1.43683	0.19	0.028	1.08151e-30	Mal_AEG_like	CLIC6
3.8544e-35	1.74075	0.534	0.188	1.10633e-30	Mal_AEG_like	SLC20A1
4.16359e-35	1.71776	0.491	0.159	1.19507e-30	Mal_AEG_like	TIPARP
6.89702e-35	1.23842	0.926	0.701	1.97965e-30	Mal_AEG_like	CLDN7
9.10777e-35	3.81802	0.589	0.263	2.6142e-30	Mal_AEG_like	ALDOB
9.72431e-35	1.53529	0.135	0.015	2.79117e-30	Mal_AEG_like	MEP1B
1.50265e-34	1.49791	0.135	0.015	4.31306e-30	Mal_AEG_like	PARM1
1.61862e-34	1.58669	0.669	0.294	4.64593e-30	Mal_AEG_like	TMBIM1
1.78905e-34	1.48138	0.595	0.216	5.1351e-30	Mal_AEG_like	TENT5A
1.82843e-34	2.06205	0.601	0.256	5.24815e-30	Mal_AEG_like	PSMC4
2.00088e-34	2.10945	0.362	0.092	5.74314e-30	Mal_AEG_like	TMCC3
2.20447e-34	-1.81562	0.656	0.919	6.32749e-30	Mal_AEG_like	MIF
2.4324e-34	1.54489	0.123	0.013	6.98172e-30	Mal_AEG_like	SEMA6D
3.02271e-34	2.14192	0.528	0.18	8.67608e-30	Mal_AEG_like	ITPKC
3.25923e-34	1.63243	0.669	0.302	9.35497e-30	Mal_AEG_like	PLSCR1
4.36844e-34	1.55926	0.534	0.185	1.25387e-29	Mal_AEG_like	JOSD1
5.29857e-34	-1.24801	0.693	0.947	1.52085e-29	Mal_AEG_like	RPL22
6.15925e-34	1.35074	0.184	0.027	1.76789e-29	Mal_AEG_like	ARHGAP6
6.7205e-34	1.37577	0.969	0.729	1.92899e-29	Mal_AEG_like	TSPAN8
8.2255e-34	1.50434	0.865	0.601	2.36096e-29	Mal_AEG_like	SPATS2L
8.98169e-34	-1.05575	0.988	0.99	2.57801e-29	Mal_AEG_like	TPT1
9.38091e-34	1.41012	0.706	0.318	2.6926e-29	Mal_AEG_like	C12orf75
1.12762e-33	1.96858	0.454	0.148	3.2366e-29	Mal_AEG_like	BTNL3
1.82097e-33	3.756	0.294	0.068	5.22674e-29	Mal_AEG_like	SLC15A1
1.93987e-33	1.44429	0.227	0.039	5.56801e-29	Mal_AEG_like	SLC9A2
2.23019e-33	1.48026	0.399	0.109	6.40133e-29	Mal_AEG_like	GSK3A
2.58596e-33	1.41387	0.644	0.258	7.42249e-29	Mal_AEG_like	CLMN
3.56258e-33	-1.51888	0.816	0.948	1.02257e-28	Mal_AEG_like	HMGB1
4.04853e-33	1.34041	0.258	0.05	1.16205e-28	Mal_AEG_like	IRF7
4.42372e-33	2.32293	0.699	0.348	1.26974e-28	Mal_AEG_like	ACSL5
5.15417e-33	1.39109	0.65	0.265	1.4794e-28	Mal_AEG_like	ZNFX1
5.46629e-33	1.78913	0.534	0.199	1.56899e-28	Mal_AEG_like	SMIM31
5.80523e-33	1.68719	0.436	0.127	1.66627e-28	Mal_AEG_like	CLIC5
6.18835e-33	1.35485	0.178	0.026	1.77624e-28	Mal_AEG_like	USP18
6.66482e-33	-1.26971	0.877	0.963	1.913e-28	Mal_AEG_like	RPL18A
7.80074e-33	-1.18544	0.908	0.956	2.23905e-28	Mal_AEG_like	RPS29
1.09207e-32	1.3558	0.117	0.012	3.13456e-28	Mal_AEG_like	RAB3B
1.49443e-32	1.64252	0.748	0.381	4.28947e-28	Mal_AEG_like	OGDH
1.56593e-32	1.22882	0.883	0.509	4.49468e-28	Mal_AEG_like	PIP5K1B
1.79044e-32	1.63603	0.515	0.176	5.13909e-28	Mal_AEG_like	SLC41A2
1.85662e-32	1.82765	0.589	0.229	5.32905e-28	Mal_AEG_like	LAMA3
1.91311e-32	1.83156	0.417	0.124	5.4912e-28	Mal_AEG_like	IL2RG
2.2311e-32	1.14602	0.951	0.775	6.40392e-28	Mal_AEG_like	ELF3
2.68855e-32	1.47726	0.706	0.325	7.71694e-28	Mal_AEG_like	ACSS2
3.3787e-32	1.95395	0.607	0.256	9.69787e-28	Mal_AEG_like	PTPRN2
3.63242e-32	1.66265	0.429	0.128	1.04261e-27	Mal_AEG_like	SIPA1L2
3.90063e-32	1.40249	0.374	0.098	1.1196e-27	Mal_AEG_like	RELB
4.96346e-32	-1.13176	0.791	0.953	1.42466e-27	Mal_AEG_like	RPL24
5.18792e-32	-1.03387	0.877	0.972	1.48909e-27	Mal_AEG_like	RPLP2
5.89519e-32	1.52477	0.178	0.027	1.6921e-27	Mal_AEG_like	CIDEB
6.81257e-32	1.61118	0.748	0.387	1.95541e-27	Mal_AEG_like	AGPAT2
1.07166e-31	1.4289	0.607	0.252	3.07599e-27	Mal_AEG_like	NAPA
1.27585e-31	1.49976	0.515	0.175	3.66206e-27	Mal_AEG_like	MLPH
1.65764e-31	-1.30091	0.755	0.926	4.75791e-27	Mal_AEG_like	NACA
3.043e-31	-1.07512	0.89	0.967	8.73432e-27	Mal_AEG_like	RPS9
3.82689e-31	1.6369	0.46	0.149	1.09843e-26	Mal_AEG_like	FBXO32
5.38534e-31	1.70618	0.546	0.214	1.54575e-26	Mal_AEG_like	SCNN1A
5.81208e-31	1.54029	0.896	0.684	1.66824e-26	Mal_AEG_like	SQSTM1
6.86082e-31	1.50826	0.35	0.091	1.96926e-26	Mal_AEG_like	MEF2D
7.40463e-31	1.36401	0.178	0.027	2.12535e-26	Mal_AEG_like	GLTPD2
7.43996e-31	1.41479	0.362	0.096	2.13549e-26	Mal_AEG_like	FOXA3
8.82001e-31	1.64833	0.656	0.293	2.53161e-26	Mal_AEG_like	SYTL2
8.86412e-31	1.26635	0.509	0.171	2.54427e-26	Mal_AEG_like	B3GNT3
1.19323e-30	2.3317	0.429	0.137	3.42494e-26	Mal_AEG_like	GLRX
1.22855e-30	1.86593	0.521	0.202	3.52631e-26	Mal_AEG_like	TNFRSF21
1.28814e-30	1.17555	0.877	0.542	3.69736e-26	Mal_AEG_like	PRR13
1.45065e-30	1.58298	0.699	0.346	4.16381e-26	Mal_AEG_like	ETNK1
1.66512e-30	1.78162	0.571	0.231	4.7794e-26	Mal_AEG_like	LDLR
1.67288e-30	1.41448	0.595	0.247	4.80166e-26	Mal_AEG_like	CBLC
1.77474e-30	1.71218	0.264	0.057	5.09405e-26	Mal_AEG_like	ABCG2
2.17385e-30	1.24819	0.834	0.52	6.2396e-26	Mal_AEG_like	ST14
2.17686e-30	1.6581	0.239	0.048	6.24824e-26	Mal_AEG_like	ADH1C
2.24585e-30	1.24038	0.509	0.17	6.44627e-26	Mal_AEG_like	ENTPD6
2.28418e-30	-1.21476	0.742	0.94	6.55629e-26	Mal_AEG_like	RPS20
2.38771e-30	-1.21008	0.798	0.968	6.85343e-26	Mal_AEG_like	RPL39
2.67972e-30	1.6217	0.491	0.168	7.6916e-26	Mal_AEG_like	FAM102A
3.18957e-30	1.39776	0.663	0.289	9.15503e-26	Mal_AEG_like	DUSP1
3.46952e-30	1.3092	0.448	0.14	9.95857e-26	Mal_AEG_like	COQ10B
3.87473e-30	1.54521	0.515	0.179	1.11216e-25	Mal_AEG_like	INSIG1
4.07122e-30	1.14071	1	0.977	1.16856e-25	Mal_AEG_like	B2M
4.33233e-30	1.53563	0.491	0.174	1.24351e-25	Mal_AEG_like	C1orf116
5.17136e-30	1.80405	0.681	0.336	1.48433e-25	Mal_AEG_like	RALGPS2
5.44143e-30	1.4383	0.718	0.372	1.56186e-25	Mal_AEG_like	CALM3
6.63331e-30	2.16039	0.472	0.165	1.90396e-25	Mal_AEG_like	PI3
6.6588e-30	2.57078	0.356	0.103	1.91127e-25	Mal_AEG_like	TM4SF4
7.77201e-30	1.64147	0.742	0.424	2.2308e-25	Mal_AEG_like	LARGE1
7.90652e-30	2.03849	0.804	0.471	2.26941e-25	Mal_AEG_like	EXOC6B
8.06585e-30	1.33638	0.497	0.17	2.31514e-25	Mal_AEG_like	SRC
8.97241e-30	1.96403	0.356	0.1	2.57535e-25	Mal_AEG_like	ADGRG6
1.03248e-29	1.52219	0.718	0.339	2.96353e-25	Mal_AEG_like	PPARG
1.12563e-29	1.68354	0.908	0.619	3.23089e-25	Mal_AEG_like	LMO7
1.14152e-29	1.97149	0.16	0.024	3.2765e-25	Mal_AEG_like	ADH4
1.3627e-29	1.00425	0.104	0.011	3.91135e-25	Mal_AEG_like	ONECUT3
1.56151e-29	1.38769	0.209	0.038	4.482e-25	Mal_AEG_like	AL158206.1
2.24717e-29	1.84518	0.669	0.356	6.45005e-25	Mal_AEG_like	MYO7B
2.30377e-29	1.36606	0.515	0.187	6.6125e-25	Mal_AEG_like	SUPT5H
2.6198e-29	1.901	0.245	0.053	7.51961e-25	Mal_AEG_like	TRIM36
3.24371e-29	1.70216	0.607	0.263	9.31041e-25	Mal_AEG_like	GPCPD1
3.76843e-29	1.31081	0.669	0.304	1.08165e-24	Mal_AEG_like	CAPN2
4.05109e-29	1.21703	0.81	0.548	1.16278e-24	Mal_AEG_like	CHMP2A
5.03947e-29	1.56415	0.84	0.551	1.44648e-24	Mal_AEG_like	MECOM
5.18905e-29	-1.05843	0.767	0.967	1.48941e-24	Mal_AEG_like	RPS21
5.34577e-29	1.29978	0.564	0.22	1.5344e-24	Mal_AEG_like	ABHD12
5.70508e-29	1.71957	0.374	0.108	1.63753e-24	Mal_AEG_like	PAG1
5.85296e-29	1.72476	0.595	0.263	1.67997e-24	Mal_AEG_like	CNKSR3
6.38745e-29	1.28331	0.282	0.064	1.83339e-24	Mal_AEG_like	IFI44
7.85918e-29	0.977465	0.994	0.936	2.25582e-24	Mal_AEG_like	ACTB
8.16138e-29	1.53537	0.356	0.099	2.34256e-24	Mal_AEG_like	BBC3
8.20513e-29	2.27738	0.202	0.038	2.35512e-24	Mal_AEG_like	SLC16A9
8.32115e-29	-1.29789	0.736	0.892	2.38842e-24	Mal_AEG_like	EEF1D
8.51872e-29	1.42577	0.166	0.025	2.44513e-24	Mal_AEG_like	IFI44L
9.59126e-29	1.54066	0.454	0.157	2.75298e-24	Mal_AEG_like	FUCA1
1.03578e-28	2.1553	0.374	0.112	2.97301e-24	Mal_AEG_like	MUC12
1.1064e-28	1.37914	0.442	0.141	3.17571e-24	Mal_AEG_like	CAPN5
1.17216e-28	1.99757	0.626	0.291	3.36445e-24	Mal_AEG_like	IFI6
1.25514e-28	1.23837	0.644	0.273	3.60263e-24	Mal_AEG_like	KIF3B
1.39685e-28	1.4772	0.411	0.129	4.00937e-24	Mal_AEG_like	USF2
1.9713e-28	1.47644	0.791	0.449	5.65823e-24	Mal_AEG_like	IL32
2.12122e-28	1.45717	0.601	0.264	6.08853e-24	Mal_AEG_like	OCLN
2.46257e-28	1.56628	0.16	0.024	7.0683e-24	Mal_AEG_like	CFAP161
2.5828e-28	1.5041	0.509	0.19	7.41342e-24	Mal_AEG_like	SAE1
3.46037e-28	1.48841	0.601	0.254	9.93229e-24	Mal_AEG_like	EEPD1
4.14159e-28	1.34088	0.38	0.11	1.18876e-23	Mal_AEG_like	RFLNA
4.90895e-28	1.26819	0.699	0.366	1.40902e-23	Mal_AEG_like	MAP1LC3B
5.12055e-28	1.38422	0.534	0.206	1.46975e-23	Mal_AEG_like	BCL10
5.98795e-28	-1.74462	0.067	0.551	1.71872e-23	Mal_AEG_like	DPEP1
6.00704e-28	1.17765	0.62	0.255	1.7242e-23	Mal_AEG_like	FOSL2
6.71652e-28	1.39066	0.423	0.134	1.92784e-23	Mal_AEG_like	EHD4
7.41793e-28	1.41258	0.374	0.109	2.12917e-23	Mal_AEG_like	RDH13
8.41373e-28	1.35625	0.712	0.368	2.41499e-23	Mal_AEG_like	TOX3
8.56022e-28	-2.39065	0.08	0.531	2.45704e-23	Mal_AEG_like	CD44
9.55233e-28	1.65614	0.46	0.164	2.74181e-23	Mal_AEG_like	RRAS
9.69885e-28	2.71046	0.172	0.029	2.78386e-23	Mal_AEG_like	CYP3A4
1.01151e-27	1.42355	0.258	0.057	2.90333e-23	Mal_AEG_like	DUSP4
1.19448e-27	1.26631	0.356	0.099	3.42853e-23	Mal_AEG_like	B3GALT5
1.20459e-27	1.55912	0.399	0.123	3.45752e-23	Mal_AEG_like	IFI30
1.41406e-27	1.41164	0.374	0.11	4.05877e-23	Mal_AEG_like	SIRT2
1.59669e-27	-1.09914	0.896	0.979	4.58299e-23	Mal_AEG_like	RPL10
1.69837e-27	-3.41157	0.025	0.473	4.87483e-23	Mal_AEG_like	IGFBP2
1.86699e-27	1.04049	0.184	0.032	5.35884e-23	Mal_AEG_like	AC023157.3
2.15674e-27	1.19197	0.779	0.429	6.1905e-23	Mal_AEG_like	TJP1
2.19475e-27	1.40275	0.767	0.442	6.2996e-23	Mal_AEG_like	ARF4
2.40081e-27	2.14894	0.276	0.067	6.89105e-23	Mal_AEG_like	PDK4
2.45947e-27	1.52859	0.975	0.918	7.05942e-23	Mal_AEG_like	TMSB4X
3.40537e-27	1.39239	0.534	0.214	9.77442e-23	Mal_AEG_like	OTUD7B
4.16028e-27	1.20153	0.521	0.191	1.19413e-22	Mal_AEG_like	ACBD5
5.3066e-27	1.74676	0.16	0.025	1.52315e-22	Mal_AEG_like	GKN2
5.35166e-27	1.64122	0.534	0.212	1.53609e-22	Mal_AEG_like	PLAAT4
5.50889e-27	3.68123	0.411	0.154	1.58122e-22	Mal_AEG_like	ANPEP
6.45614e-27	0.894705	0.11	0.013	1.85311e-22	Mal_AEG_like	MFAP3L
6.97296e-27	1.40675	0.503	0.19	2.00145e-22	Mal_AEG_like	CD68
7.18935e-27	1.0881	0.945	0.695	2.06356e-22	Mal_AEG_like	ATP1B1
7.67047e-27	1.77367	0.528	0.217	2.20165e-22	Mal_AEG_like	TM4SF5
8.00118e-27	1.47624	0.258	0.059	2.29658e-22	Mal_AEG_like	MIER3
1.13534e-26	1.29831	0.767	0.428	3.25877e-22	Mal_AEG_like	ZSWIM6
1.1588e-26	1.09602	0.963	0.897	3.32611e-22	Mal_AEG_like	LGALS3
1.2871e-26	1.14869	0.81	0.511	3.69435e-22	Mal_AEG_like	LLGL2
1.43312e-26	1.61805	0.853	0.583	4.11349e-22	Mal_AEG_like	FXYD3
1.51797e-26	1.2764	0.675	0.34	4.35702e-22	Mal_AEG_like	ABHD17C
1.64867e-26	1.89078	0.301	0.079	4.73217e-22	Mal_AEG_like	NTN4
2.32925e-26	1.40091	0.693	0.341	6.68563e-22	Mal_AEG_like	PHLDA2
2.70041e-26	1.56437	0.331	0.094	7.75097e-22	Mal_AEG_like	AC019197.1
2.84369e-26	1.38148	0.503	0.187	8.16225e-22	Mal_AEG_like	CREB3L1
3.18047e-26	1.11821	0.687	0.316	9.1289e-22	Mal_AEG_like	IGF2BP2
4.27317e-26	1.51392	0.521	0.207	1.22653e-21	Mal_AEG_like	LINC00278
5.11161e-26	1.43255	0.485	0.186	1.46718e-21	Mal_AEG_like	CXCL16
5.16796e-26	1.29897	0.472	0.169	1.48336e-21	Mal_AEG_like	CASP7
5.28307e-26	2.2614	0.196	0.038	1.5164e-21	Mal_AEG_like	BPIFB1
5.4135e-26	1.63339	0.644	0.318	1.55384e-21	Mal_AEG_like	MARCH3
5.66144e-26	-1.06328	0.847	0.956	1.625e-21	Mal_AEG_like	PABPC1
6.38885e-26	1.62567	0.442	0.161	1.83379e-21	Mal_AEG_like	CYP2S1
8.8294e-26	1.10986	0.779	0.417	2.5343e-21	Mal_AEG_like	COBL
9.46784e-26	1.21194	0.902	0.638	2.71755e-21	Mal_AEG_like	RAB11FIP1
1.07813e-25	1.31208	0.356	0.105	3.09457e-21	Mal_AEG_like	PRKCD
1.25431e-25	1.39288	0.748	0.423	3.60023e-21	Mal_AEG_like	FNDC3B
1.25436e-25	1.32548	0.595	0.266	3.60039e-21	Mal_AEG_like	NR2F6
1.33959e-25	1.59523	0.724	0.452	3.84502e-21	Mal_AEG_like	ETS2
1.48204e-25	1.55557	0.503	0.204	4.2539e-21	Mal_AEG_like	FBLIM1
1.50568e-25	1.38128	0.558	0.236	4.32174e-21	Mal_AEG_like	CD82
1.61158e-25	1.10396	0.988	0.927	4.62572e-21	Mal_AEG_like	HLA-A
1.61259e-25	-1.01129	0.816	0.934	4.62862e-21	Mal_AEG_like	FAU
1.80753e-25	1.63212	0.245	0.058	5.18815e-21	Mal_AEG_like	MOGAT2
1.95295e-25	1.79302	0.337	0.1	5.60555e-21	Mal_AEG_like	SGMS2
2.01173e-25	1.27746	0.552	0.228	5.77426e-21	Mal_AEG_like	PEPD
2.01628e-25	1.0906	0.896	0.7	5.78732e-21	Mal_AEG_like	CTNND1
2.30566e-25	1.27236	0.847	0.596	6.61793e-21	Mal_AEG_like	AKAP13
2.45247e-25	1.20428	0.81	0.507	7.03932e-21	Mal_AEG_like	DSG2
2.64451e-25	-2.06607	0.135	0.553	7.59055e-21	Mal_AEG_like	COMT
3.40035e-25	1.37064	0.497	0.191	9.76001e-21	Mal_AEG_like	CPEB4
3.57137e-25	1.56548	0.638	0.322	1.02509e-20	Mal_AEG_like	FOSB
3.68152e-25	1.90403	0.791	0.469	1.05671e-20	Mal_AEG_like	PARD3B
4.18734e-25	-2.30014	0.233	0.601	1.20189e-20	Mal_AEG_like	RNF43
6.05534e-25	1.38125	0.202	0.041	1.73806e-20	Mal_AEG_like	PRSS12
7.09247e-25	-1.77075	0.184	0.594	2.03575e-20	Mal_AEG_like	MZT2A
7.22106e-25	1.35174	0.466	0.177	2.07266e-20	Mal_AEG_like	QSOX1
7.59958e-25	0.994679	0.914	0.647	2.18131e-20	Mal_AEG_like	FOS
7.61534e-25	1.13224	0.92	0.699	2.18583e-20	Mal_AEG_like	ATP1A1
8.74142e-25	1.28347	0.368	0.113	2.50905e-20	Mal_AEG_like	MOGAT3
8.89263e-25	0.889522	0.896	0.693	2.55245e-20	Mal_AEG_like	TPM3
8.89629e-25	-1.31232	0.485	0.84	2.5535e-20	Mal_AEG_like	NPM1
9.09856e-25	1.22835	0.129	0.018	2.61156e-20	Mal_AEG_like	PLA2G4C
9.59007e-25	1.50163	0.62	0.311	2.75264e-20	Mal_AEG_like	LRP10
9.78192e-25	1.64864	0.613	0.286	2.8077e-20	Mal_AEG_like	HIST1H1C
1.06365e-24	1.49038	0.515	0.206	3.05299e-20	Mal_AEG_like	AREG
1.07677e-24	1.41815	0.755	0.46	3.09064e-20	Mal_AEG_like	CXADR
1.09839e-24	1.63698	0.601	0.277	3.1527e-20	Mal_AEG_like	NFKBIZ
1.12161e-24	-1.33111	0.564	0.864	3.21936e-20	Mal_AEG_like	NME2
1.18902e-24	1.17074	0.859	0.605	3.41283e-20	Mal_AEG_like	RBM47
1.27003e-24	1.07964	0.969	0.88	3.64537e-20	Mal_AEG_like	KRT19
1.45189e-24	1.17837	0.515	0.2	4.16736e-20	Mal_AEG_like	FAM50A
1.51481e-24	1.59185	0.564	0.255	4.34797e-20	Mal_AEG_like	ALDH1A1
1.587e-24	1.35855	0.172	0.031	4.55515e-20	Mal_AEG_like	SMIM5
2.00959e-24	1.31952	0.638	0.311	5.76813e-20	Mal_AEG_like	REEP3
2.36397e-24	1.5652	0.699	0.397	6.78531e-20	Mal_AEG_like	FLNB
2.64271e-24	-1.28054	0.534	0.808	7.58536e-20	Mal_AEG_like	SLC25A6
3.08562e-24	1.35489	0.362	0.112	8.85667e-20	Mal_AEG_like	CYTH2
3.30882e-24	2.22775	0.215	0.047	9.49731e-20	Mal_AEG_like	LINC00393
3.75148e-24	1.16665	0.227	0.05	1.07679e-19	Mal_AEG_like	LONRF3
3.76957e-24	-1.57624	0.313	0.666	1.08198e-19	Mal_AEG_like	POLR1D
3.78278e-24	2.00556	0.368	0.124	1.08577e-19	Mal_AEG_like	MPP6
4.0229e-24	1.55687	0.209	0.045	1.15469e-19	Mal_AEG_like	C2orf88
4.55447e-24	1.51339	0.417	0.147	1.30727e-19	Mal_AEG_like	FMO5
5.52631e-24	1.15982	0.123	0.017	1.58622e-19	Mal_AEG_like	CYP2C9
5.53359e-24	0.953231	0.89	0.697	1.58831e-19	Mal_AEG_like	TAX1BP1
5.94324e-24	1.19691	0.718	0.416	1.70589e-19	Mal_AEG_like	TJP2
6.31255e-24	1.4353	0.172	0.032	1.81189e-19	Mal_AEG_like	CA8
6.72989e-24	1.57961	0.442	0.165	1.93168e-19	Mal_AEG_like	RASSF6
7.99585e-24	-1.29855	0.601	0.831	2.29505e-19	Mal_AEG_like	BTF3
8.1983e-24	1.69966	0.742	0.451	2.35316e-19	Mal_AEG_like	PDE4D
9.02548e-24	1.16612	0.417	0.142	2.59058e-19	Mal_AEG_like	IRF3
9.90879e-24	1.03108	0.104	0.013	2.84412e-19	Mal_AEG_like	KPNA7
1.32384e-23	-1.60139	0.288	0.66	3.79981e-19	Mal_AEG_like	APRT
1.38728e-23	1.27165	0.712	0.39	3.98192e-19	Mal_AEG_like	C15orf48
1.41997e-23	-2.16032	0.086	0.487	4.07575e-19	Mal_AEG_like	EBPL
1.43464e-23	1.41095	0.521	0.228	4.11785e-19	Mal_AEG_like	TSPAN13
1.46479e-23	2.99704	0.368	0.129	4.20438e-19	Mal_AEG_like	LINC00342
1.56195e-23	1.54713	0.497	0.199	4.48326e-19	Mal_AEG_like	ADGRE5
1.58733e-23	1.36987	0.448	0.164	4.5561e-19	Mal_AEG_like	MX1
1.62129e-23	1.01481	0.104	0.013	4.65359e-19	Mal_AEG_like	SLC30A10
2.01763e-23	1.09945	0.399	0.133	5.79122e-19	Mal_AEG_like	SLC6A8
2.28434e-23	-1.75101	0.264	0.642	6.55674e-19	Mal_AEG_like	GAS5
2.73223e-23	1.25244	0.742	0.415	7.84232e-19	Mal_AEG_like	SNX9
2.73807e-23	1.02987	0.933	0.745	7.85908e-19	Mal_AEG_like	LPP
2.9007e-23	1.88239	0.258	0.066	8.32587e-19	Mal_AEG_like	IFIT3
3.15457e-23	1.48533	0.282	0.077	9.05456e-19	Mal_AEG_like	ARL14
3.17899e-23	1.09501	0.209	0.045	9.12465e-19	Mal_AEG_like	PXDC1
3.44787e-23	1.68256	0.233	0.056	9.89642e-19	Mal_AEG_like	STOM
3.46718e-23	1.3968	0.779	0.441	9.95186e-19	Mal_AEG_like	ARHGAP26
3.48441e-23	1.06937	0.89	0.693	1.00013e-18	Mal_AEG_like	ZFAND3
3.49067e-23	1.29223	0.479	0.185	1.00193e-18	Mal_AEG_like	SLC27A4
3.49347e-23	-1.18807	0.491	0.816	1.00273e-18	Mal_AEG_like	HNRNPA1
3.52112e-23	1.25782	0.405	0.139	1.01067e-18	Mal_AEG_like	EML2
4.17217e-23	1.43807	0.644	0.33	1.19754e-18	Mal_AEG_like	DAPK2
4.45485e-23	2.62646	0.331	0.108	1.27868e-18	Mal_AEG_like	PCK1
6.17781e-23	0.945595	0.902	0.725	1.77322e-18	Mal_AEG_like	JUN
7.15056e-23	1.55229	0.288	0.083	2.05242e-18	Mal_AEG_like	SMPD3
7.2004e-23	1.36368	0.521	0.219	2.06673e-18	Mal_AEG_like	ACER3
8.01715e-23	-1.97754	0.129	0.521	2.30116e-18	Mal_AEG_like	MYCBP2
8.90868e-23	1.85392	0.515	0.224	2.55706e-18	Mal_AEG_like	PLD1
9.67766e-23	1.56479	0.19	0.039	2.77778e-18	Mal_AEG_like	IFIT2
1.18987e-22	1.53011	0.926	0.812	3.4153e-18	Mal_AEG_like	HLA-C
1.26868e-22	1.73123	0.417	0.156	3.64151e-18	Mal_AEG_like	NPC1
1.30816e-22	1.25621	0.509	0.205	3.75482e-18	Mal_AEG_like	ADTRP
1.35676e-22	1.35108	0.356	0.115	3.89431e-18	Mal_AEG_like	NLRC5
1.44231e-22	1.64775	0.546	0.265	4.13986e-18	Mal_AEG_like	MIA2
1.50044e-22	1.27647	0.276	0.074	4.30671e-18	Mal_AEG_like	HELZ2
2.13597e-22	1.25893	0.589	0.273	6.13088e-18	Mal_AEG_like	TC2N
2.19622e-22	1.65138	0.337	0.11	6.30382e-18	Mal_AEG_like	CHST5
2.40467e-22	1.24804	0.417	0.15	6.90214e-18	Mal_AEG_like	DAPK1
2.42188e-22	1.11363	0.638	0.31	6.95151e-18	Mal_AEG_like	ARHGAP21
2.69203e-22	1.13082	0.429	0.155	7.72692e-18	Mal_AEG_like	CLPTM1
2.89343e-22	1.31032	0.209	0.047	8.30501e-18	Mal_AEG_like	EDN3
3.36416e-22	1.13065	0.675	0.343	9.65615e-18	Mal_AEG_like	ASAP2
3.3843e-22	2.83522	0.276	0.079	9.71396e-18	Mal_AEG_like	PLA2G2A
3.38791e-22	1.23178	0.589	0.288	9.72431e-18	Mal_AEG_like	LASP1
4.23271e-22	1.28749	0.325	0.1	1.21492e-17	Mal_AEG_like	PVR
4.26138e-22	1.17903	0.294	0.084	1.22314e-17	Mal_AEG_like	FAM98C
4.3798e-22	1.29622	0.699	0.394	1.25713e-17	Mal_AEG_like	MGLL
4.69299e-22	1.20766	0.521	0.227	1.34703e-17	Mal_AEG_like	NOSIP
5.04386e-22	1.62167	0.35	0.115	1.44774e-17	Mal_AEG_like	SLC6A20
5.35633e-22	1.22465	0.595	0.281	1.53743e-17	Mal_AEG_like	PARP14
5.54582e-22	1.83406	0.294	0.087	1.59182e-17	Mal_AEG_like	SGK1
6.08262e-22	1.00773	0.147	0.026	1.74589e-17	Mal_AEG_like	SLC2A10
6.65647e-22	1.37126	0.632	0.339	1.91061e-17	Mal_AEG_like	MICU1
6.90101e-22	1.07023	0.822	0.591	1.9808e-17	Mal_AEG_like	STK24
7.55852e-22	1.88791	0.117	0.017	2.16952e-17	Mal_AEG_like	VSIG1
8.02285e-22	-0.928458	0.92	0.966	2.3028e-17	Mal_AEG_like	RPS27
8.24757e-22	1.18357	0.663	0.343	2.3673e-17	Mal_AEG_like	CCNL1
8.37836e-22	1.14989	0.712	0.444	2.40484e-17	Mal_AEG_like	CHMP4B
8.61149e-22	1.31837	0.393	0.139	2.47175e-17	Mal_AEG_like	SLC17A5
9.02884e-22	1.2364	0.798	0.518	2.59155e-17	Mal_AEG_like	DST
1.07825e-21	-2.04593	0.16	0.525	3.09489e-17	Mal_AEG_like	GTF3A
1.11225e-21	1.57906	0.227	0.056	3.1925e-17	Mal_AEG_like	TFCP2L1
1.20945e-21	1.36786	0.583	0.273	3.47147e-17	Mal_AEG_like	DENND5B
1.30016e-21	1.29531	0.19	0.041	3.73186e-17	Mal_AEG_like	FLVCR2
1.46197e-21	0.939976	0.945	0.76	4.19629e-17	Mal_AEG_like	GMDS
1.71981e-21	1.29197	0.16	0.03	4.93638e-17	Mal_AEG_like	OAS2
1.94973e-21	-1.93008	0.215	0.593	5.59631e-17	Mal_AEG_like	PVT1
2.25097e-21	1.21062	0.644	0.321	6.46095e-17	Mal_AEG_like	HKDC1
2.40175e-21	1.59806	0.27	0.077	6.89373e-17	Mal_AEG_like	SEMA3B
2.41477e-21	1.48747	0.552	0.263	6.93113e-17	Mal_AEG_like	MOB3B
2.62184e-21	1.33515	0.454	0.183	7.52548e-17	Mal_AEG_like	MAD1L1
2.90614e-21	1.30665	0.601	0.309	8.34149e-17	Mal_AEG_like	CORO2A
3.16777e-21	1.55519	0.656	0.381	9.09246e-17	Mal_AEG_like	ERBIN
3.46251e-21	1.32705	0.313	0.096	9.93843e-17	Mal_AEG_like	AC021218.1
3.97751e-21	1.35668	0.681	0.376	1.14167e-16	Mal_AEG_like	AOC1
4.02517e-21	1.33266	0.693	0.399	1.15534e-16	Mal_AEG_like	SMURF1
4.15e-21	1.25334	0.485	0.204	1.19117e-16	Mal_AEG_like	EDEM3
5.10899e-21	1.75764	0.38	0.135	1.46643e-16	Mal_AEG_like	GULP1
5.42201e-21	1.24102	0.798	0.567	1.55628e-16	Mal_AEG_like	PLEKHA7
5.65496e-21	1.25516	0.558	0.266	1.62314e-16	Mal_AEG_like	ABHD11
6.37024e-21	1.25245	0.448	0.176	1.82845e-16	Mal_AEG_like	NOL4L
6.45179e-21	1.41122	0.613	0.331	1.85186e-16	Mal_AEG_like	SLC22A23
6.47255e-21	1.58815	0.583	0.286	1.85782e-16	Mal_AEG_like	HIST1H2AC
6.92286e-21	1.0351	0.123	0.019	1.98707e-16	Mal_AEG_like	GPT
7.11987e-21	1.03336	0.178	0.037	2.04362e-16	Mal_AEG_like	IGSF9
8.49915e-21	1.83397	0.233	0.061	2.43951e-16	Mal_AEG_like	CYP2C19
8.62775e-21	1.15015	0.27	0.076	2.47642e-16	Mal_AEG_like	F3
8.6796e-21	-0.0838235	0.294	0.085	2.49131e-16	Mal_AEG_like	LIPF
9.06167e-21	1.16084	0.681	0.397	2.60097e-16	Mal_AEG_like	F11R
9.5283e-21	1.10643	0.202	0.046	2.73491e-16	Mal_AEG_like	ZNF618
1.01551e-20	1.41787	0.301	0.091	2.91481e-16	Mal_AEG_like	PLK3
1.07171e-20	1.19714	0.442	0.175	3.07612e-16	Mal_AEG_like	PRKD2
1.20814e-20	0.993404	0.84	0.597	3.46773e-16	Mal_AEG_like	CD164
1.73316e-20	1.03563	0.123	0.02	4.97468e-16	Mal_AEG_like	C2CD2L
1.79943e-20	1.24332	0.595	0.299	5.16492e-16	Mal_AEG_like	CASZ1
1.85443e-20	1.2409	0.356	0.121	5.32277e-16	Mal_AEG_like	STK17B
1.90887e-20	1.00012	0.84	0.602	5.47904e-16	Mal_AEG_like	HLA-E
1.98983e-20	-1.74125	0.153	0.517	5.71139e-16	Mal_AEG_like	EIF3F
2.01636e-20	1.05319	0.663	0.35	5.78755e-16	Mal_AEG_like	CHP1
2.03677e-20	1.50096	0.405	0.151	5.84615e-16	Mal_AEG_like	AC083837.1
2.0459e-20	1.08904	0.534	0.234	5.87236e-16	Mal_AEG_like	B4GALNT3
2.04882e-20	2.11752	0.515	0.262	5.88073e-16	Mal_AEG_like	TM4SF20
2.08889e-20	1.53385	0.534	0.259	5.99574e-16	Mal_AEG_like	B3GNT5
2.35033e-20	1.23807	0.601	0.31	6.74615e-16	Mal_AEG_like	MAST2
2.38107e-20	1.36425	0.368	0.13	6.83439e-16	Mal_AEG_like	ABHD17B
2.53391e-20	2.08341	0.399	0.162	7.27309e-16	Mal_AEG_like	GPA33
2.96671e-20	1.16	0.626	0.322	8.51535e-16	Mal_AEG_like	SLC37A1
3.51074e-20	0.818017	0.104	0.015	1.00769e-15	Mal_AEG_like	PIWIL1
4.00752e-20	0.926464	0.896	0.671	1.15028e-15	Mal_AEG_like	P4HB
4.57997e-20	1.14233	0.638	0.343	1.31459e-15	Mal_AEG_like	ARHGAP12
4.93146e-20	1.13545	0.294	0.089	1.41548e-15	Mal_AEG_like	ATP13A1
4.95022e-20	1.22111	0.294	0.09	1.42086e-15	Mal_AEG_like	F2RL1
5.01647e-20	1.06433	0.528	0.234	1.43988e-15	Mal_AEG_like	VEGFA
5.29351e-20	0.955395	0.135	0.024	1.5194e-15	Mal_AEG_like	SYNE4
5.38287e-20	1.02665	0.699	0.393	1.54504e-15	Mal_AEG_like	CTSZ
5.79005e-20	1.8132	0.27	0.079	1.66192e-15	Mal_AEG_like	BIRC3
7.5637e-20	1.24979	0.644	0.341	2.17101e-15	Mal_AEG_like	PLEKHA6
7.58429e-20	1.73469	0.466	0.214	2.17692e-15	Mal_AEG_like	ZZEF1
7.92603e-20	0.999921	0.117	0.018	2.27501e-15	Mal_AEG_like	TMEM220-AS1
8.46393e-20	1.35658	0.337	0.114	2.4294e-15	Mal_AEG_like	EFNA5
9.25094e-20	-1.15747	0.479	0.779	2.6553e-15	Mal_AEG_like	ATP5MC2
9.83838e-20	1.08514	0.264	0.075	2.82391e-15	Mal_AEG_like	TMEM184A
9.92031e-20	1.55549	0.35	0.123	2.84743e-15	Mal_AEG_like	CRY1
1.00279e-19	1.28404	0.301	0.094	2.87831e-15	Mal_AEG_like	EHBP1L1
1.13536e-19	0.812485	0.902	0.659	3.25881e-15	Mal_AEG_like	SPTBN1
1.22393e-19	0.997449	0.675	0.367	3.51306e-15	Mal_AEG_like	EVI5
1.22394e-19	-1.32652	0.417	0.692	3.51307e-15	Mal_AEG_like	ATP5PO
1.42663e-19	0.980925	0.534	0.229	4.09486e-15	Mal_AEG_like	TYMP
1.54442e-19	1.09539	0.166	0.035	4.43295e-15	Mal_AEG_like	FAM214B
1.72478e-19	1.40654	0.325	0.109	4.95062e-15	Mal_AEG_like	ZFYVE28
1.98927e-19	1.0782	0.84	0.603	5.70979e-15	Mal_AEG_like	MAL2
2.08083e-19	1.2796	0.54	0.248	5.97261e-15	Mal_AEG_like	SEMA6A
2.1235e-19	1.21316	0.699	0.423	6.09508e-15	Mal_AEG_like	MYO5B
2.14266e-19	2.60422	0.117	0.019	6.15006e-15	Mal_AEG_like	APOC3
2.18578e-19	0.660853	0.963	0.934	6.27383e-15	Mal_AEG_like	YWHAZ
2.36638e-19	1.04427	0.117	0.019	6.79221e-15	Mal_AEG_like	AC254629.1
2.65708e-19	1.22251	0.479	0.209	7.62662e-15	Mal_AEG_like	KCNK6
2.96363e-19	1.26929	0.595	0.315	8.50652e-15	Mal_AEG_like	PEAK1
3.38147e-19	1.15499	0.423	0.163	9.70583e-15	Mal_AEG_like	AC009133.1
3.43009e-19	1.13978	0.294	0.092	9.84538e-15	Mal_AEG_like	PAK4
3.74377e-19	1.39386	0.779	0.539	1.07457e-14	Mal_AEG_like	FCGRT
4.48519e-19	1.03216	0.761	0.488	1.28738e-14	Mal_AEG_like	EFHD2
4.84449e-19	1.44431	0.294	0.094	1.39051e-14	Mal_AEG_like	GADD45B
4.88351e-19	1.23088	0.27	0.08	1.40171e-14	Mal_AEG_like	HLA-DQB1
4.93379e-19	1.15845	0.577	0.286	1.41615e-14	Mal_AEG_like	TPMT
5.41254e-19	1.57216	0.497	0.234	1.55356e-14	Mal_AEG_like	ATP2B1
5.48307e-19	1.17109	0.595	0.32	1.5738e-14	Mal_AEG_like	TRAK1
5.58174e-19	0.948362	0.975	0.98	1.60213e-14	Mal_AEG_like	S100A6
5.71163e-19	1.18434	0.429	0.175	1.63941e-14	Mal_AEG_like	PLOD3
5.82197e-19	1.03809	0.239	0.065	1.67108e-14	Mal_AEG_like	GPATCH1
5.88683e-19	1.00033	0.558	0.265	1.6897e-14	Mal_AEG_like	EMC10
6.12931e-19	2.03013	0.135	0.025	1.7593e-14	Mal_AEG_like	SERPINE1
6.40331e-19	1.32641	0.184	0.043	1.83794e-14	Mal_AEG_like	PLEKHG2
7.28181e-19	-1.35933	0.294	0.658	2.0901e-14	Mal_AEG_like	ATP5MC1
7.77218e-19	1.109	0.399	0.153	2.23085e-14	Mal_AEG_like	VRK3
8.0814e-19	1.13492	0.252	0.071	2.31961e-14	Mal_AEG_like	MAFK
8.48119e-19	0.66287	0.933	0.781	2.43436e-14	Mal_AEG_like	CAST
9.11764e-19	1.04686	0.552	0.263	2.61704e-14	Mal_AEG_like	ITPR3
9.18434e-19	-3.14997	0.025	0.365	2.63618e-14	Mal_AEG_like	CEL
9.20083e-19	1.08657	0.337	0.115	2.64091e-14	Mal_AEG_like	PGPEP1
9.55358e-19	1.40483	0.399	0.156	2.74216e-14	Mal_AEG_like	JAK2
9.5556e-19	1.33493	0.626	0.347	2.74274e-14	Mal_AEG_like	ZNF91
1.0235e-18	1.02282	0.761	0.464	2.93775e-14	Mal_AEG_like	NEDD4L
1.14507e-18	1.0403	0.779	0.505	3.28668e-14	Mal_AEG_like	GNAQ
1.14657e-18	0.659908	0.975	0.914	3.291e-14	Mal_AEG_like	UBC
1.30148e-18	0.784307	0.816	0.541	3.73563e-14	Mal_AEG_like	ARF1
1.44102e-18	3.57212	0.184	0.044	4.13615e-14	Mal_AEG_like	GUCA2A
1.49566e-18	2.3632	0.307	0.106	4.293e-14	Mal_AEG_like	SAA1
1.76988e-18	1.84737	0.337	0.12	5.0801e-14	Mal_AEG_like	DDX58
1.80905e-18	1.33025	0.626	0.385	5.19251e-14	Mal_AEG_like	C1orf21
1.82542e-18	1.13833	0.601	0.308	5.2395e-14	Mal_AEG_like	MIDN
1.9333e-18	1.06736	0.233	0.064	5.54915e-14	Mal_AEG_like	KDELR3
2.02231e-18	1.19816	0.454	0.193	5.80465e-14	Mal_AEG_like	EFNA1
2.09043e-18	1.28575	0.258	0.076	6.00015e-14	Mal_AEG_like	AC022217.3
2.1887e-18	0.997237	0.767	0.518	6.28224e-14	Mal_AEG_like	CMPK1
2.21866e-18	1.55422	0.847	0.782	6.36822e-14	Mal_AEG_like	SPINT2
2.23649e-18	1.05712	0.577	0.296	6.4194e-14	Mal_AEG_like	DNAJC1
2.58848e-18	1.0051	0.767	0.517	7.4297e-14	Mal_AEG_like	PDLIM5
2.72731e-18	1.48799	0.344	0.125	7.8282e-14	Mal_AEG_like	HBEGF
2.91786e-18	1.63046	0.454	0.214	8.37514e-14	Mal_AEG_like	RESF1
3.12372e-18	0.847377	0.834	0.633	8.96602e-14	Mal_AEG_like	RHOA
3.167e-18	1.20169	0.301	0.099	9.09023e-14	Mal_AEG_like	KMT2B
3.22157e-18	1.93732	0.552	0.307	9.24688e-14	Mal_AEG_like	FABP2
3.31246e-18	0.986306	0.669	0.352	9.50775e-14	Mal_AEG_like	SLC35A3
3.71683e-18	0.913941	0.448	0.179	1.06684e-13	Mal_AEG_like	PARP12
3.82238e-18	-1.42437	0.301	0.619	1.09714e-13	Mal_AEG_like	YBX3
3.92617e-18	1.19084	0.534	0.252	1.12693e-13	Mal_AEG_like	PTPRJ
4.24731e-18	1.21421	0.988	0.984	1.2191e-13	Mal_AEG_like	MALAT1
4.30466e-18	1.08148	0.552	0.274	1.23557e-13	Mal_AEG_like	SLC25A24
4.46493e-18	-1.82798	0.086	0.425	1.28157e-13	Mal_AEG_like	ESD
4.65439e-18	-1.2864	0.252	0.603	1.33595e-13	Mal_AEG_like	ATP5F1A
5.22338e-18	1.2477	0.282	0.09	1.49927e-13	Mal_AEG_like	NSMF
5.23436e-18	0.927373	0.804	0.552	1.50242e-13	Mal_AEG_like	POF1B
5.41438e-18	-1.16336	0.405	0.705	1.55409e-13	Mal_AEG_like	PRDX2
5.53532e-18	0.937067	0.755	0.512	1.5888e-13	Mal_AEG_like	PTP4A2
5.76313e-18	0.954739	0.779	0.517	1.65419e-13	Mal_AEG_like	TAOK3
5.77176e-18	1.11122	0.613	0.325	1.65667e-13	Mal_AEG_like	PLAAT3
5.81514e-18	1.03605	0.436	0.178	1.66912e-13	Mal_AEG_like	IQCE
5.86145e-18	-1.71495	0.129	0.473	1.68241e-13	Mal_AEG_like	SNHG8
5.94195e-18	1.03401	0.196	0.049	1.70552e-13	Mal_AEG_like	ZNF525
6.15521e-18	0.989857	0.62	0.319	1.76673e-13	Mal_AEG_like	SRGAP1
6.16208e-18	0.809585	0.761	0.455	1.7687e-13	Mal_AEG_like	ITCH
6.59035e-18	1.20373	0.147	0.03	1.89163e-13	Mal_AEG_like	AL157786.1
6.92925e-18	-1.28252	0.227	0.579	1.9889e-13	Mal_AEG_like	GSTO1
7.54998e-18	1.23659	0.313	0.108	2.16707e-13	Mal_AEG_like	PCDH1
7.80994e-18	0.693243	0.209	0.053	2.24169e-13	Mal_AEG_like	PSCA
8.07983e-18	0.977155	0.699	0.423	2.31915e-13	Mal_AEG_like	GNG12
8.19552e-18	1.20446	0.123	0.022	2.35236e-13	Mal_AEG_like	APOBEC1
8.3027e-18	1.18963	0.417	0.173	2.38312e-13	Mal_AEG_like	APOL1
8.5104e-18	1.02281	0.19	0.047	2.44274e-13	Mal_AEG_like	RILP
8.63378e-18	1.18543	0.656	0.396	2.47815e-13	Mal_AEG_like	NPAS2
8.85926e-18	0.970071	0.681	0.392	2.54287e-13	Mal_AEG_like	PRSS8
8.92066e-18	-0.520227	0.583	0.838	2.5605e-13	Mal_AEG_like	ZFAS1
9.3031e-18	1.8548	0.387	0.156	2.67027e-13	Mal_AEG_like	PLPP1
9.34329e-18	2.38137	0.141	0.029	2.68181e-13	Mal_AEG_like	ABCA12
9.78702e-18	1.55151	0.393	0.163	2.80917e-13	Mal_AEG_like	PPARD
1.01913e-17	-2.19299	0.043	0.373	2.92522e-13	Mal_AEG_like	BCL11A
1.0209e-17	1.36125	0.19	0.047	2.93028e-13	Mal_AEG_like	SAA2
1.09446e-17	1.10436	0.301	0.1	3.14144e-13	Mal_AEG_like	DCLRE1C
1.22373e-17	0.982873	0.564	0.278	3.51247e-13	Mal_AEG_like	ARHGAP35
1.25104e-17	1.03075	0.528	0.252	3.59086e-13	Mal_AEG_like	MARVELD3
1.25933e-17	0.971691	0.755	0.471	3.61466e-13	Mal_AEG_like	LCOR
1.28618e-17	1.0103	0.16	0.035	3.69171e-13	Mal_AEG_like	IL6R
1.31974e-17	1.26647	0.546	0.286	3.78806e-13	Mal_AEG_like	RNF19A
1.32009e-17	0.97347	0.933	0.931	3.78904e-13	Mal_AEG_like	NEAT1
1.32102e-17	1.10621	0.601	0.32	3.79173e-13	Mal_AEG_like	DIAPH1
1.44997e-17	1.30023	0.387	0.155	4.16186e-13	Mal_AEG_like	NEU1
1.543e-17	1.28445	0.558	0.296	4.42888e-13	Mal_AEG_like	FRK
1.56755e-17	-1.26158	0.429	0.689	4.49933e-13	Mal_AEG_like	TOMM20
1.58492e-17	1.02412	0.663	0.366	4.5492e-13	Mal_AEG_like	SH3RF1
1.60578e-17	0.821909	0.16	0.035	4.60906e-13	Mal_AEG_like	HBA2
1.64048e-17	2.39565	0.319	0.117	4.70866e-13	Mal_AEG_like	FRMD3
1.64708e-17	0.890018	0.712	0.427	4.72761e-13	Mal_AEG_like	CD151
1.74933e-17	1.02462	0.472	0.206	5.0211e-13	Mal_AEG_like	CHMP1B
1.82395e-17	1.27369	0.294	0.098	5.23529e-13	Mal_AEG_like	IFIH1
1.84135e-17	2.19615	0.497	0.27	5.28522e-13	Mal_AEG_like	SMIM24
1.98002e-17	-1.49396	0.196	0.521	5.68324e-13	Mal_AEG_like	RSL1D1
2.11023e-17	0.806888	0.883	0.696	6.05698e-13	Mal_AEG_like	TM9SF3
2.21107e-17	0.939443	0.472	0.203	6.34643e-13	Mal_AEG_like	SNAP23
2.30615e-17	1.18435	0.417	0.173	6.61935e-13	Mal_AEG_like	FAM171A1
2.39007e-17	1.47392	0.423	0.186	6.86021e-13	Mal_AEG_like	CLDN1
2.57657e-17	1.11973	0.656	0.391	7.39551e-13	Mal_AEG_like	NAMPT
2.69343e-17	0.942128	0.601	0.303	7.73096e-13	Mal_AEG_like	SNX13
2.72978e-17	1.00278	0.65	0.372	7.83528e-13	Mal_AEG_like	LMTK2
2.81699e-17	-3.47661	0.423	0.155	8.0856e-13	Mal_AEG_like	SPRR3
3.02757e-17	1.28294	0.509	0.245	8.69003e-13	Mal_AEG_like	IRF1
3.15427e-17	-1.66125	0.129	0.457	9.0537e-13	Mal_AEG_like	NHP2
3.29554e-17	-0.867855	0.675	0.873	9.45917e-13	Mal_AEG_like	COX7C
3.44358e-17	1.259	0.613	0.341	9.88412e-13	Mal_AEG_like	KIAA1671
3.50002e-17	-1.37931	0.27	0.577	1.00461e-12	Mal_AEG_like	NSA2
3.55563e-17	1.31014	0.779	0.557	1.02057e-12	Mal_AEG_like	MACC1
3.69498e-17	1.13177	0.215	0.058	1.06057e-12	Mal_AEG_like	MS4A8
3.74184e-17	1.26265	0.294	0.1	1.07402e-12	Mal_AEG_like	P2RX4
4.1954e-17	1.13448	0.883	0.708	1.20421e-12	Mal_AEG_like	SAT1
4.32947e-17	1.14359	0.276	0.089	1.24269e-12	Mal_AEG_like	AVPI1
4.4885e-17	0.960699	0.742	0.498	1.28833e-12	Mal_AEG_like	PSAP
4.92705e-17	-1.8638	0.067	0.397	1.41421e-12	Mal_AEG_like	QPRT
5.34312e-17	1.37605	0.35	0.135	1.53364e-12	Mal_AEG_like	SLC9A1
5.81932e-17	1.23073	0.638	0.391	1.67032e-12	Mal_AEG_like	LGR4
6.11734e-17	1.29362	0.429	0.189	1.75586e-12	Mal_AEG_like	PSENEN
8.18878e-17	-1.02983	0.571	0.776	2.35043e-12	Mal_AEG_like	EIF3H
8.23651e-17	-1.55323	0.135	0.46	2.36413e-12	Mal_AEG_like	DARS
8.52267e-17	1.09184	0.589	0.314	2.44626e-12	Mal_AEG_like	GALNT7
9.10205e-17	1.14646	0.313	0.11	2.61256e-12	Mal_AEG_like	MAFF
9.70396e-17	-1.54634	0.129	0.473	2.78533e-12	Mal_AEG_like	ARID5B
9.88485e-17	1.24117	0.571	0.298	2.83725e-12	Mal_AEG_like	FAM3C
1.09453e-16	1.10535	0.153	0.034	3.14163e-12	Mal_AEG_like	NRP1
1.09944e-16	1.01913	0.491	0.227	3.15572e-12	Mal_AEG_like	ARFGAP3
1.10513e-16	-1.55417	0.178	0.492	3.17206e-12	Mal_AEG_like	EIF3D
1.22041e-16	0.951968	0.632	0.344	3.50294e-12	Mal_AEG_like	HDHD3
1.40473e-16	1.48446	0.35	0.138	4.03199e-12	Mal_AEG_like	TRANK1
1.4522e-16	1.31163	0.331	0.124	4.16826e-12	Mal_AEG_like	POP4
1.54325e-16	0.606619	0.908	0.668	4.4296e-12	Mal_AEG_like	TOP1
1.56199e-16	0.743679	0.994	0.808	4.48338e-12	Mal_AEG_like	EPCAM
1.64974e-16	1.14543	0.485	0.233	4.73525e-12	Mal_AEG_like	APOL6
1.65644e-16	1.14454	0.73	0.474	4.75448e-12	Mal_AEG_like	BTBD9
1.69398e-16	0.767206	0.828	0.623	4.86225e-12	Mal_AEG_like	LRRFIP1
1.70004e-16	2.10211	0.233	0.072	4.87962e-12	Mal_AEG_like	CXCL17
1.81013e-16	1.27988	0.589	0.368	5.19561e-12	Mal_AEG_like	TMEM160
1.92169e-16	1.54625	0.853	0.724	5.51583e-12	Mal_AEG_like	AGR2
2.55214e-16	1.1771	0.16	0.037	7.32541e-12	Mal_AEG_like	PDZD3
2.79771e-16	0.913318	0.38	0.148	8.03027e-12	Mal_AEG_like	SEC23B
2.82239e-16	0.962467	0.319	0.113	8.10111e-12	Mal_AEG_like	ZNF587
2.84236e-16	1.15462	0.252	0.08	8.15844e-12	Mal_AEG_like	SLC9A3
2.87923e-16	1.00961	0.718	0.47	8.26425e-12	Mal_AEG_like	VIL1
3.00293e-16	0.919753	0.859	0.689	8.6193e-12	Mal_AEG_like	SH3BGRL3
3.17735e-16	1.23324	0.196	0.053	9.11996e-12	Mal_AEG_like	STARD4
3.29908e-16	0.894693	0.571	0.303	9.46936e-12	Mal_AEG_like	CDKN1A
3.42232e-16	1.30421	0.202	0.056	9.82308e-12	Mal_AEG_like	MFSD2A
3.53268e-16	1.32569	0.466	0.226	1.01399e-11	Mal_AEG_like	RIPK1
3.62356e-16	1.04987	0.479	0.226	1.04007e-11	Mal_AEG_like	EPS8L2
3.91215e-16	1.21029	0.712	0.494	1.1229e-11	Mal_AEG_like	RNF213
3.91786e-16	1.00288	0.865	0.688	1.12454e-11	Mal_AEG_like	EXT1
3.98351e-16	1.3844	0.27	0.092	1.14339e-11	Mal_AEG_like	LPCAT4
4.03855e-16	1.81483	0.209	0.06	1.15918e-11	Mal_AEG_like	STS
4.05809e-16	1.15879	0.319	0.115	1.16479e-11	Mal_AEG_like	TDRD7
4.40437e-16	1.03105	0.577	0.308	1.26419e-11	Mal_AEG_like	SURF4
4.55167e-16	1.43351	0.215	0.062	1.30647e-11	Mal_AEG_like	SLC7A7
4.57839e-16	1.22604	0.429	0.193	1.31413e-11	Mal_AEG_like	TSPAN15
4.65372e-16	1.1927	0.233	0.071	1.33576e-11	Mal_AEG_like	MST1R
4.87078e-16	0.986312	0.466	0.212	1.39806e-11	Mal_AEG_like	MBOAT7
5.07806e-16	1.14583	0.239	0.074	1.45756e-11	Mal_AEG_like	DUSP8
5.57239e-16	1.0388	0.35	0.134	1.59944e-11	Mal_AEG_like	PPP6R1
5.72554e-16	1.15983	0.515	0.262	1.6434e-11	Mal_AEG_like	SLC22A18
6.07678e-16	-1.47352	0.374	0.632	1.74422e-11	Mal_AEG_like	SLC12A2
6.2644e-16	1.24305	0.337	0.126	1.79807e-11	Mal_AEG_like	CATSPERB
6.33959e-16	1.11676	0.399	0.169	1.81965e-11	Mal_AEG_like	CASP10
6.39385e-16	0.945645	0.221	0.064	1.83523e-11	Mal_AEG_like	MUC5B
6.70561e-16	1.14859	0.264	0.087	1.92471e-11	Mal_AEG_like	ETV3
6.82536e-16	0.991682	0.595	0.324	1.95908e-11	Mal_AEG_like	DNAJC5
6.95991e-16	0.986907	0.423	0.183	1.9977e-11	Mal_AEG_like	DTX3L
7.41279e-16	-1.00094	0.81	0.955	2.12769e-11	Mal_AEG_like	GSTP1
8.76491e-16	1.39253	0.38	0.163	2.51579e-11	Mal_AEG_like	CDK11A
9.02681e-16	1.20004	0.479	0.233	2.59097e-11	Mal_AEG_like	ATRN
1.01244e-15	1.19406	0.65	0.404	2.90602e-11	Mal_AEG_like	CRIP1
1.06135e-15	3.77381	0.141	0.031	3.04639e-11	Mal_AEG_like	MUCL3
1.11844e-15	1.12412	0.509	0.261	3.21025e-11	Mal_AEG_like	ADAM9
1.18049e-15	1.01602	0.135	0.029	3.38835e-11	Mal_AEG_like	TNFRSF11B
1.20704e-15	1.0153	0.442	0.193	3.46457e-11	Mal_AEG_like	PELI2
1.21499e-15	1.33571	0.202	0.057	3.48739e-11	Mal_AEG_like	ALPG
1.24472e-15	1.00127	0.687	0.445	3.57271e-11	Mal_AEG_like	RAP1B
1.25671e-15	-1.35912	0.319	0.613	3.60714e-11	Mal_AEG_like	SNHG5
1.3096e-15	1.03401	0.215	0.062	3.75894e-11	Mal_AEG_like	DEDD2
1.33584e-15	0.882636	0.129	0.027	3.83425e-11	Mal_AEG_like	SLC17A9
1.3547e-15	-1.53892	0.117	0.429	3.88839e-11	Mal_AEG_like	EIF3L
1.42125e-15	1.10154	0.374	0.152	4.07941e-11	Mal_AEG_like	GRK5
1.43144e-15	1.30163	0.196	0.055	4.10867e-11	Mal_AEG_like	CPVL
1.45984e-15	1.10095	0.577	0.306	4.19018e-11	Mal_AEG_like	SESTD1
1.56292e-15	0.937163	0.669	0.423	4.48604e-11	Mal_AEG_like	NT5C3A
1.56586e-15	1.0331	0.442	0.198	4.49448e-11	Mal_AEG_like	SAMD4B
1.57674e-15	-1.81747	0.067	0.372	4.52571e-11	Mal_AEG_like	NDUFAF8
1.62977e-15	-0.75764	0.632	0.838	4.67792e-11	Mal_AEG_like	HINT1
1.66076e-15	0.667372	0.896	0.701	4.76688e-11	Mal_AEG_like	AKAP9
1.74571e-15	-0.876056	0.65	0.816	5.01071e-11	Mal_AEG_like	PFDN5
1.86024e-15	0.813178	0.706	0.435	5.33946e-11	Mal_AEG_like	SYAP1
1.89826e-15	0.915827	0.62	0.356	5.44857e-11	Mal_AEG_like	MCL1
1.92978e-15	1.03321	0.761	0.513	5.53905e-11	Mal_AEG_like	ABLIM1
2.05914e-15	1.28033	0.172	0.044	5.91035e-11	Mal_AEG_like	FRY
2.08739e-15	-1.43242	0.166	0.475	5.99143e-11	Mal_AEG_like	MICOS13
2.1966e-15	1.17725	0.104	0.019	6.30489e-11	Mal_AEG_like	AC007389.1
2.49908e-15	1.80811	0.319	0.123	7.17311e-11	Mal_AEG_like	CCNYL1
2.5641e-15	-1.68023	0.11	0.414	7.35972e-11	Mal_AEG_like	IMPDH2
2.67052e-15	1.11881	0.117	0.023	7.66519e-11	Mal_AEG_like	NR1H4
2.74634e-15	0.998601	0.718	0.444	7.88283e-11	Mal_AEG_like	CAMK2D
2.79747e-15	-0.735392	0.675	0.935	8.02958e-11	Mal_AEG_like	HSP90AB1
2.79854e-15	1.63858	0.209	0.063	8.03266e-11	Mal_AEG_like	MYADM
2.87014e-15	1.18066	0.405	0.179	8.23816e-11	Mal_AEG_like	PAPSS2
2.87133e-15	1.15739	0.331	0.128	8.24157e-11	Mal_AEG_like	ARL5B
2.98404e-15	1.05422	0.399	0.17	8.56508e-11	Mal_AEG_like	PIM3
3.25614e-15	-1.68069	0.074	0.375	9.34609e-11	Mal_AEG_like	SNHG16
3.27839e-15	0.998498	0.196	0.054	9.40996e-11	Mal_AEG_like	AL139807.1
3.31179e-15	1.08199	0.27	0.092	9.50583e-11	Mal_AEG_like	CCDC107
3.49238e-15	0.886874	0.718	0.482	1.00242e-10	Mal_AEG_like	PKN2
3.65149e-15	1.10905	0.202	0.058	1.04809e-10	Mal_AEG_like	IRS1
3.77712e-15	-1.99907	0.074	0.374	1.08415e-10	Mal_AEG_like	TBC1D4
3.99567e-15	0.830483	0.761	0.473	1.14688e-10	Mal_AEG_like	GFPT1
4.34739e-15	1.01597	0.534	0.28	1.24783e-10	Mal_AEG_like	SH3KBP1
4.4303e-15	1.09168	0.436	0.201	1.27163e-10	Mal_AEG_like	BCL2L15
4.47989e-15	1.15583	0.595	0.36	1.28586e-10	Mal_AEG_like	UMAD1
4.5046e-15	-1.12594	0.325	0.614	1.29295e-10	Mal_AEG_like	EIF4B
4.52497e-15	1.10998	0.202	0.058	1.2988e-10	Mal_AEG_like	SDR16C5
4.5437e-15	0.925827	0.718	0.448	1.30418e-10	Mal_AEG_like	MAGI3
4.54746e-15	0.97246	0.11	0.021	1.30526e-10	Mal_AEG_like	AC005699.1
4.67705e-15	1.29715	0.436	0.213	1.34245e-10	Mal_AEG_like	GNA11
4.76395e-15	1.29797	0.19	0.053	1.3674e-10	Mal_AEG_like	GPAT3
4.81928e-15	0.925369	0.577	0.311	1.38328e-10	Mal_AEG_like	ACSL3
5.10503e-15	1.07841	0.411	0.185	1.4653e-10	Mal_AEG_like	NOSTRIN
5.16685e-15	1.08556	0.521	0.273	1.48304e-10	Mal_AEG_like	MAX
5.17785e-15	1.03819	0.258	0.086	1.4862e-10	Mal_AEG_like	CACFD1
5.27258e-15	0.918703	0.571	0.306	1.51339e-10	Mal_AEG_like	CCDC186
5.61469e-15	1.04932	0.515	0.269	1.61158e-10	Mal_AEG_like	AAK1
5.69896e-15	0.913811	0.485	0.228	1.63577e-10	Mal_AEG_like	FUT3
5.72383e-15	0.910158	0.638	0.382	1.64291e-10	Mal_AEG_like	PTTG1IP
5.82885e-15	1.30168	0.344	0.143	1.67305e-10	Mal_AEG_like	TBC1D1
5.96814e-15	0.978808	0.558	0.293	1.71304e-10	Mal_AEG_like	INSR
6.20226e-15	0.920012	0.748	0.507	1.78023e-10	Mal_AEG_like	APLP2
6.52328e-15	1.38617	0.38	0.168	1.87238e-10	Mal_AEG_like	GALNT6
6.94344e-15	1.40979	0.19	0.053	1.99298e-10	Mal_AEG_like	KIFC3
6.96725e-15	0.985543	0.816	0.599	1.99981e-10	Mal_AEG_like	MYO1D
7.16692e-15	2.31592	0.123	0.026	2.05712e-10	Mal_AEG_like	MMP7
7.47387e-15	0.984595	0.589	0.315	2.14522e-10	Mal_AEG_like	RHOB
7.47671e-15	0.983204	0.601	0.363	2.14604e-10	Mal_AEG_like	COX17
7.54667e-15	1.01455	0.215	0.064	2.16612e-10	Mal_AEG_like	ZNF28
8.69599e-15	-1.73672	0.061	0.355	2.49601e-10	Mal_AEG_like	UQCC2
8.70099e-15	1.13873	0.65	0.463	2.49745e-10	Mal_AEG_like	BLVRB
9.49593e-15	1.03977	0.307	0.113	2.72562e-10	Mal_AEG_like	PIK3R3
9.75679e-15	-1.18158	0.344	0.613	2.80049e-10	Mal_AEG_like	NDUFA11
9.88831e-15	0.988215	0.258	0.086	2.83824e-10	Mal_AEG_like	NR1H2
1.04998e-14	-1.44985	0.166	0.465	3.01377e-10	Mal_AEG_like	CD99
1.09191e-14	1.02211	0.595	0.362	3.1341e-10	Mal_AEG_like	TFG
1.12975e-14	1.54868	0.356	0.156	3.24272e-10	Mal_AEG_like	MYO1A
1.15806e-14	1.41913	0.245	0.083	3.32398e-10	Mal_AEG_like	CDC14A
1.17778e-14	1.49911	0.35	0.152	3.38058e-10	Mal_AEG_like	BAIAP2L2
1.23302e-14	-1.39489	0.258	0.55	3.53915e-10	Mal_AEG_like	EHBP1
1.246e-14	1.05468	0.804	0.571	3.57639e-10	Mal_AEG_like	SERPINB6
1.358e-14	0.84157	0.141	0.032	3.89785e-10	Mal_AEG_like	AC022613.1
1.38018e-14	1.12713	0.54	0.302	3.96153e-10	Mal_AEG_like	DENND1B
1.43546e-14	0.892539	0.147	0.035	4.12021e-10	Mal_AEG_like	LPAR2
1.5292e-14	0.73883	0.362	0.144	4.38927e-10	Mal_AEG_like	METRNL
1.5555e-14	0.972649	0.233	0.074	4.46475e-10	Mal_AEG_like	ZSWIM8
1.61062e-14	0.927535	0.675	0.398	4.62295e-10	Mal_AEG_like	KIF13B
1.63232e-14	-1.54769	0.19	0.482	4.68525e-10	Mal_AEG_like	RPL22L1
1.63495e-14	1.11753	0.724	0.498	4.69278e-10	Mal_AEG_like	TMEM54
1.6631e-14	0.966162	0.288	0.104	4.77361e-10	Mal_AEG_like	OPA3
1.78231e-14	0.812352	0.718	0.475	5.11576e-10	Mal_AEG_like	MACF1
1.82762e-14	1.08634	0.423	0.195	5.24583e-10	Mal_AEG_like	RBM42
1.84172e-14	-1.97305	0.08	0.372	5.28629e-10	Mal_AEG_like	ASCL2
1.8541e-14	0.850467	0.816	0.587	5.32183e-10	Mal_AEG_like	TMEM45B
1.87472e-14	0.915906	0.577	0.326	5.38101e-10	Mal_AEG_like	ERGIC1
1.88349e-14	1.13779	0.785	0.571	5.40617e-10	Mal_AEG_like	NQO1
1.92755e-14	1.22034	0.276	0.099	5.53265e-10	Mal_AEG_like	KCNK5
1.95642e-14	-1.22027	0.221	0.516	5.61551e-10	Mal_AEG_like	SH3YL1
1.9687e-14	-2.15443	0.074	0.36	5.65077e-10	Mal_AEG_like	ZNRF3
2.00563e-14	0.969214	0.644	0.407	5.75675e-10	Mal_AEG_like	PICALM
2.08078e-14	-1.89812	0.086	0.388	5.97246e-10	Mal_AEG_like	CADPS
2.27311e-14	1.27177	0.344	0.143	6.52452e-10	Mal_AEG_like	RPS6KA1
2.29257e-14	0.851374	0.84	0.619	6.58036e-10	Mal_AEG_like	MYO6
2.41867e-14	-0.978161	0.62	0.798	6.94231e-10	Mal_AEG_like	UQCR10
2.56865e-14	3.26285	0.221	0.071	7.3728e-10	Mal_AEG_like	APOA1
2.57968e-14	1.1426	0.35	0.146	7.40446e-10	Mal_AEG_like	SLC12A7
2.62048e-14	1.17717	0.301	0.115	7.52156e-10	Mal_AEG_like	PPP1R15B
2.69127e-14	1.70039	0.27	0.098	7.72476e-10	Mal_AEG_like	MUC4
2.70043e-14	-0.631993	0.773	0.93	7.75106e-10	Mal_AEG_like	RPS5
2.98911e-14	1.0517	0.46	0.227	8.57963e-10	Mal_AEG_like	SPIRE2
3.00573e-14	1.57545	0.491	0.287	8.62734e-10	Mal_AEG_like	MALL
3.28274e-14	1.34543	0.54	0.305	9.42244e-10	Mal_AEG_like	CADPS2
3.42173e-14	0.874617	0.564	0.307	9.8214e-10	Mal_AEG_like	HTATIP2
3.68095e-14	0.918935	0.656	0.379	1.05654e-09	Mal_AEG_like	INPP4B
3.74185e-14	0.970814	0.448	0.213	1.07402e-09	Mal_AEG_like	PARP9
3.80173e-14	1.07159	0.313	0.121	1.09121e-09	Mal_AEG_like	MCF2L2
3.90784e-14	0.948687	0.239	0.078	1.12167e-09	Mal_AEG_like	LATS2
3.98604e-14	1.00188	0.515	0.279	1.14411e-09	Mal_AEG_like	CDCP1
4.027e-14	0.804678	0.104	0.02	1.15587e-09	Mal_AEG_like	STBD1
4.03469e-14	-1.43281	0.147	0.441	1.15808e-09	Mal_AEG_like	UPF3A
4.09011e-14	1.05002	0.429	0.205	1.17398e-09	Mal_AEG_like	MAPK3
4.29155e-14	-1.40247	0.147	0.458	1.2318e-09	Mal_AEG_like	KAZN
4.35556e-14	1.24853	0.681	0.535	1.25018e-09	Mal_AEG_like	KDELR2
4.5145e-14	1.04361	0.11	0.022	1.2958e-09	Mal_AEG_like	CLDN10-AS1
4.63358e-14	-1.87641	0.166	0.457	1.32998e-09	Mal_AEG_like	KRT10
4.86214e-14	1.09777	0.571	0.338	1.39558e-09	Mal_AEG_like	NT5C2
5.18144e-14	-1.69206	0.221	0.512	1.48723e-09	Mal_AEG_like	RANBP1
5.48029e-14	0.739445	0.865	0.712	1.57301e-09	Mal_AEG_like	GOLGA4
6.05218e-14	-2.81983	0.031	0.303	1.73716e-09	Mal_AEG_like	DSG3
6.06542e-14	1.03182	0.313	0.122	1.74096e-09	Mal_AEG_like	ZBTB7B
6.70868e-14	-1.08543	0.319	0.598	1.92559e-09	Mal_AEG_like	MRPL57
7.10098e-14	1.04624	0.417	0.195	2.03819e-09	Mal_AEG_like	PTK6
7.238e-14	-1.20122	0.172	0.471	2.07752e-09	Mal_AEG_like	MDH1
7.42372e-14	0.929213	0.11	0.022	2.13083e-09	Mal_AEG_like	AC024560.1
7.52379e-14	1.09668	0.337	0.14	2.15955e-09	Mal_AEG_like	TIMM50
7.62165e-14	1.047	0.301	0.115	2.18764e-09	Mal_AEG_like	DHDDS
8.12065e-14	0.981024	0.405	0.183	2.33087e-09	Mal_AEG_like	CA13
8.25909e-14	1.17968	0.712	0.545	2.37061e-09	Mal_AEG_like	SELENOW
8.43827e-14	0.706786	0.804	0.573	2.42204e-09	Mal_AEG_like	GOLGB1
8.5086e-14	-0.730495	0.571	0.826	2.44222e-09	Mal_AEG_like	TOMM7
8.6184e-14	-2.28607	0.104	0.401	2.47374e-09	Mal_AEG_like	MT1X
8.80472e-14	-2.07845	0.141	0.419	2.52722e-09	Mal_AEG_like	PPP1R1B
9.01438e-14	1.15985	0.104	0.021	2.5874e-09	Mal_AEG_like	IRAK3
9.14366e-14	1.0738	0.429	0.205	2.62451e-09	Mal_AEG_like	HIGD1A
1.04614e-13	1.44228	0.583	0.364	3.00275e-09	Mal_AEG_like	DGAT1
1.05762e-13	-1.08735	0.337	0.605	3.03567e-09	Mal_AEG_like	TTC3
1.07283e-13	0.90598	0.252	0.086	3.07935e-09	Mal_AEG_like	HERC6
1.1158e-13	-1.55252	0.092	0.378	3.20269e-09	Mal_AEG_like	SLC38A1
1.14887e-13	1.14525	0.546	0.333	3.29759e-09	Mal_AEG_like	GALNT3
1.15415e-13	1.23054	0.755	0.57	3.31275e-09	Mal_AEG_like	MAP3K13
1.20036e-13	1.03846	0.362	0.157	3.4454e-09	Mal_AEG_like	BEND7
1.20119e-13	0.854504	0.693	0.432	3.44776e-09	Mal_AEG_like	DENND1A
1.3493e-13	0.880595	0.221	0.07	3.87289e-09	Mal_AEG_like	FBXO46
1.36262e-13	1.2756	0.509	0.286	3.91114e-09	Mal_AEG_like	UACA
1.41094e-13	0.932171	0.288	0.107	4.04983e-09	Mal_AEG_like	CRNKL1
1.46204e-13	-1.10103	0.319	0.585	4.19649e-09	Mal_AEG_like	LSM7
1.55287e-13	1.32564	0.313	0.126	4.45721e-09	Mal_AEG_like	NR4A2
1.56108e-13	0.876273	0.374	0.16	4.48077e-09	Mal_AEG_like	CCPG1
1.58186e-13	1.05556	0.35	0.151	4.54042e-09	Mal_AEG_like	RNF103
1.59685e-13	0.946506	0.19	0.056	4.58345e-09	Mal_AEG_like	WDR72
1.62974e-13	-1.20515	0.264	0.571	4.67783e-09	Mal_AEG_like	DACH1
1.66789e-13	-1.60857	0.313	0.569	4.78735e-09	Mal_AEG_like	LINC01473
1.72207e-13	1.25276	0.178	0.051	4.94286e-09	Mal_AEG_like	TMEM220
1.73583e-13	1.48793	0.448	0.227	4.98237e-09	Mal_AEG_like	AKR1B10
1.8007e-13	0.975409	0.123	0.027	5.16855e-09	Mal_AEG_like	SMIM6
1.81244e-13	0.76919	0.687	0.414	5.20226e-09	Mal_AEG_like	FHL2
1.81504e-13	0.99713	0.577	0.325	5.20972e-09	Mal_AEG_like	CYP51A1
1.83103e-13	0.95075	0.313	0.122	5.2556e-09	Mal_AEG_like	RANBP17
1.84231e-13	1.07867	0.209	0.066	5.28798e-09	Mal_AEG_like	SYTL4
1.98422e-13	0.961579	0.288	0.108	5.6953e-09	Mal_AEG_like	MMP15
2.09653e-13	-1.1561	0.387	0.643	6.01766e-09	Mal_AEG_like	NFIA
2.1122e-13	1.01666	0.411	0.193	6.06265e-09	Mal_AEG_like	VAV2
2.16281e-13	-1.36989	0.178	0.455	6.20792e-09	Mal_AEG_like	CCT8
2.20056e-13	1.88156	0.399	0.196	6.31627e-09	Mal_AEG_like	FAM13A
2.25679e-13	1.2933	0.448	0.229	6.47766e-09	Mal_AEG_like	TIAM2
2.36246e-13	0.892026	0.479	0.242	6.78096e-09	Mal_AEG_like	GALNT4
2.45988e-13	-1.46069	0.141	0.423	7.0606e-09	Mal_AEG_like	TRMT112
2.59924e-13	1.17335	0.89	0.839	7.4606e-09	Mal_AEG_like	COX6B1
2.68026e-13	0.825302	0.528	0.277	7.69316e-09	Mal_AEG_like	STAT1
2.69392e-13	0.965038	0.521	0.279	7.73235e-09	Mal_AEG_like	PACSIN2
2.75433e-13	-0.710902	0.681	0.877	7.90574e-09	Mal_AEG_like	UQCRB
2.7627e-13	1.04157	0.362	0.159	7.92979e-09	Mal_AEG_like	RAP2B
2.82127e-13	0.93974	0.699	0.453	8.0979e-09	Mal_AEG_like	STK39
2.83649e-13	-1.81275	0.037	0.3	8.14159e-09	Mal_AEG_like	MRPL40
2.86943e-13	0.996202	0.46	0.228	8.23611e-09	Mal_AEG_like	NUDT4
2.89717e-13	0.81594	0.791	0.561	8.31576e-09	Mal_AEG_like	PRKCA
2.93366e-13	0.887292	0.497	0.254	8.4205e-09	Mal_AEG_like	ABCD3
3.0159e-13	1.04368	0.209	0.067	8.65653e-09	Mal_AEG_like	VSIR
3.05684e-13	-1.46132	0.123	0.404	8.77404e-09	Mal_AEG_like	PHB2
3.11238e-13	-1.2689	0.221	0.497	8.93347e-09	Mal_AEG_like	EIF3G
3.20851e-13	1.67756	0.233	0.083	9.20939e-09	Mal_AEG_like	AC007364.1
3.41577e-13	1.01831	0.632	0.425	9.80427e-09	Mal_AEG_like	RIN2
3.63302e-13	0.978005	0.221	0.072	1.04279e-08	Mal_AEG_like	IGF2BP3
3.8737e-13	1.18298	0.393	0.18	1.11187e-08	Mal_AEG_like	ANTXR2
4.04026e-13	0.988015	0.479	0.255	1.15968e-08	Mal_AEG_like	SUN1
4.13228e-13	1.2333	0.294	0.118	1.18609e-08	Mal_AEG_like	PLCD3
4.16148e-13	0.816965	0.669	0.426	1.19447e-08	Mal_AEG_like	SLMAP
4.66034e-13	1.22207	0.374	0.175	1.33766e-08	Mal_AEG_like	CEBPA
4.66047e-13	0.891634	0.515	0.271	1.33769e-08	Mal_AEG_like	OXSR1
4.67815e-13	0.974064	0.319	0.13	1.34277e-08	Mal_AEG_like	TAP2
4.80261e-13	1.14982	0.399	0.182	1.37849e-08	Mal_AEG_like	MEIS2
4.83527e-13	0.981086	0.166	0.046	1.38787e-08	Mal_AEG_like	PTGER4
4.89835e-13	-1.78812	0.074	0.346	1.40597e-08	Mal_AEG_like	SEMA5A
5.44299e-13	0.937966	0.319	0.13	1.5623e-08	Mal_AEG_like	AP2A1
5.66704e-13	1.23433	0.387	0.182	1.62661e-08	Mal_AEG_like	LHFPL2
5.81627e-13	1.10608	0.294	0.117	1.66944e-08	Mal_AEG_like	TLCD2
6.02902e-13	-1.1854	0.233	0.506	1.73051e-08	Mal_AEG_like	CHURC1
6.04239e-13	1.15269	0.454	0.234	1.73435e-08	Mal_AEG_like	ZNF217
6.06766e-13	0.751792	0.945	0.855	1.7416e-08	Mal_AEG_like	MYL12B
6.17041e-13	0.882306	0.337	0.14	1.77109e-08	Mal_AEG_like	PCYT2
6.7093e-13	1.00797	0.595	0.352	1.92577e-08	Mal_AEG_like	PLEKHG1
6.75615e-13	1.05424	0.423	0.206	1.93922e-08	Mal_AEG_like	ITPK1
7.04241e-13	0.958559	0.368	0.165	2.02138e-08	Mal_AEG_like	PFKP
7.24783e-13	0.770569	0.638	0.387	2.08035e-08	Mal_AEG_like	XIAP
7.36794e-13	-1.23679	0.215	0.486	2.11482e-08	Mal_AEG_like	MRPS33
7.42584e-13	0.83361	0.626	0.372	2.13144e-08	Mal_AEG_like	BCL2L1
7.49398e-13	1.42889	0.497	0.29	2.151e-08	Mal_AEG_like	UNC13B
7.56672e-13	1.02203	0.27	0.102	2.17188e-08	Mal_AEG_like	RELL1
7.90583e-13	0.960985	0.27	0.1	2.26921e-08	Mal_AEG_like	TRIM15
8.00055e-13	-0.923961	0.362	0.63	2.2964e-08	Mal_AEG_like	MGST2
8.07106e-13	0.67148	0.834	0.612	2.31664e-08	Mal_AEG_like	SMIM22
8.27216e-13	-1.44878	0.141	0.418	2.37436e-08	Mal_AEG_like	EMP2
8.35613e-13	1.08477	0.129	0.031	2.39846e-08	Mal_AEG_like	PLEKHH2
8.47126e-13	0.922302	0.933	0.825	2.43151e-08	Mal_AEG_like	KRT18
8.53652e-13	0.769659	0.54	0.29	2.45024e-08	Mal_AEG_like	OSBPL2
8.81899e-13	-1.59036	0.215	0.482	2.53131e-08	Mal_AEG_like	NDUFV1
9.1901e-13	1.09851	0.313	0.131	2.63783e-08	Mal_AEG_like	CYTH3
9.33467e-13	0.927621	0.84	0.747	2.67933e-08	Mal_AEG_like	CD24
9.43127e-13	-2.66671	0.012	0.259	2.70706e-08	Mal_AEG_like	LDHB
1.01014e-12	0.938666	0.613	0.383	2.8994e-08	Mal_AEG_like	SDC4
1.02761e-12	0.809252	0.123	0.028	2.94956e-08	Mal_AEG_like	TRIB2
1.05385e-12	1.019	0.301	0.121	3.02486e-08	Mal_AEG_like	KIAA0355
1.09509e-12	1.0881	0.656	0.428	3.14324e-08	Mal_AEG_like	MAP4K3
1.10375e-12	0.95554	0.178	0.052	3.16811e-08	Mal_AEG_like	CXCL1
1.11801e-12	1.04204	0.35	0.155	3.20904e-08	Mal_AEG_like	PAQR8
1.14639e-12	-1.59644	0.117	0.387	3.29049e-08	Mal_AEG_like	PIK3R1
1.16813e-12	0.994305	0.436	0.219	3.35288e-08	Mal_AEG_like	RAVER2
1.20687e-12	0.873702	0.178	0.052	3.46409e-08	Mal_AEG_like	MIGA2
1.31566e-12	0.970883	0.307	0.123	3.77633e-08	Mal_AEG_like	NT5E
1.32737e-12	0.752361	0.252	0.088	3.80995e-08	Mal_AEG_like	ROR1
1.3348e-12	1.00292	0.282	0.11	3.83127e-08	Mal_AEG_like	PRXL2B
1.36132e-12	0.966431	0.785	0.683	3.9074e-08	Mal_AEG_like	PDIA3
1.39967e-12	0.160358	0.147	0.038	4.01748e-08	Mal_AEG_like	DUSP5
1.46889e-12	0.994219	0.497	0.263	4.21615e-08	Mal_AEG_like	AC127526.2
1.56564e-12	-1.04171	0.485	0.678	4.49385e-08	Mal_AEG_like	MLEC
1.5739e-12	1.68903	0.325	0.145	4.51757e-08	Mal_AEG_like	CABLES1
1.60799e-12	1.0696	0.233	0.082	4.61542e-08	Mal_AEG_like	RAB8B
1.66344e-12	1.00466	0.294	0.117	4.77458e-08	Mal_AEG_like	NR2F2
1.72403e-12	1.00791	0.368	0.167	4.94849e-08	Mal_AEG_like	CDK11B
1.74227e-12	1.04297	0.436	0.22	5.00085e-08	Mal_AEG_like	NCEH1
1.80571e-12	1.08043	0.35	0.157	5.18292e-08	Mal_AEG_like	RETSAT
1.89876e-12	-0.828958	0.521	0.769	5.45002e-08	Mal_AEG_like	SERBP1
1.94384e-12	0.943178	0.307	0.124	5.5794e-08	Mal_AEG_like	PXN
1.97336e-12	1.19305	0.276	0.109	5.66414e-08	Mal_AEG_like	MAP3K8
1.99781e-12	0.889641	0.436	0.215	5.73432e-08	Mal_AEG_like	GUCD1
2.01871e-12	1.209	0.239	0.085	5.79429e-08	Mal_AEG_like	HES4
2.05435e-12	1.0732	0.479	0.257	5.8966e-08	Mal_AEG_like	TBC1D8
2.07845e-12	0.852928	0.558	0.319	5.96576e-08	Mal_AEG_like	GIPC1
2.1534e-12	0.742643	0.755	0.548	6.1809e-08	Mal_AEG_like	AFDN
2.24118e-12	0.443	0.969	0.818	6.43287e-08	Mal_AEG_like	CST3
2.24472e-12	-1.29737	0.123	0.403	6.44302e-08	Mal_AEG_like	CCND2
2.25251e-12	-1.66736	0.196	0.449	6.46538e-08	Mal_AEG_like	NAP1L1
2.33615e-12	0.725539	0.62	0.374	6.70545e-08	Mal_AEG_like	SPINT1
2.38355e-12	0.841375	0.736	0.556	6.8415e-08	Mal_AEG_like	CTNNB1
2.54527e-12	0.970169	0.436	0.221	7.30569e-08	Mal_AEG_like	CDC14B
2.64864e-12	0.576621	0.313	0.127	7.60239e-08	Mal_AEG_like	PRSS22
2.75973e-12	0.887574	0.325	0.136	7.92124e-08	Mal_AEG_like	ZNF394
2.76941e-12	1.43636	0.387	0.184	7.94904e-08	Mal_AEG_like	AC005062.1
2.90386e-12	1.30433	0.178	0.054	8.33495e-08	Mal_AEG_like	ATP13A4
2.92118e-12	0.716544	0.81	0.603	8.38467e-08	Mal_AEG_like	LIMA1
3.00048e-12	1.60917	0.479	0.267	8.61226e-08	Mal_AEG_like	ZG16B
3.04146e-12	-1.59538	0.055	0.309	8.72991e-08	Mal_AEG_like	RNASEH2B
3.10429e-12	1.39839	0.239	0.091	8.91025e-08	Mal_AEG_like	ENTPD7
3.22243e-12	0.942171	0.387	0.18	9.24935e-08	Mal_AEG_like	INPP5A
3.25997e-12	0.889906	0.626	0.397	9.3571e-08	Mal_AEG_like	SPAG9
3.34119e-12	0.858372	0.644	0.421	9.59022e-08	Mal_AEG_like	ASL
3.35777e-12	1.14739	0.356	0.166	9.63781e-08	Mal_AEG_like	SLC45A4
3.36729e-12	0.81972	0.73	0.52	9.66512e-08	Mal_AEG_like	CTBP2
3.55593e-12	-1.47832	0.141	0.4	1.02066e-07	Mal_AEG_like	OOEP
3.56064e-12	0.742653	0.515	0.278	1.02201e-07	Mal_AEG_like	COL17A1
3.63267e-12	-0.942083	0.528	0.727	1.04268e-07	Mal_AEG_like	HNRNPA3
3.77887e-12	0.854118	0.411	0.194	1.08465e-07	Mal_AEG_like	TINAGL1
4.03617e-12	-0.949412	0.35	0.633	1.1585e-07	Mal_AEG_like	RAN
4.10005e-12	0.870962	0.816	0.6	1.17684e-07	Mal_AEG_like	CAMK2N1
4.23428e-12	0.86298	0.62	0.387	1.21536e-07	Mal_AEG_like	DDX3X
4.26413e-12	0.773058	0.724	0.561	1.22393e-07	Mal_AEG_like	RALY
4.31198e-12	1.00353	0.405	0.198	1.23767e-07	Mal_AEG_like	IDI1
4.34931e-12	1.0939	0.135	0.035	1.24838e-07	Mal_AEG_like	MYOM1
4.3826e-12	-1.05306	0.454	0.676	1.25794e-07	Mal_AEG_like	ENO1
4.38692e-12	1.21315	0.387	0.185	1.25918e-07	Mal_AEG_like	ZNF254
4.43028e-12	0.922475	0.589	0.351	1.27162e-07	Mal_AEG_like	C1GALT1
4.53407e-12	0.766456	0.773	0.575	1.30141e-07	Mal_AEG_like	JUP
4.69971e-12	0.631922	0.84	0.619	1.34896e-07	Mal_AEG_like	KMT2C
4.83654e-12	-1.05791	0.337	0.585	1.38823e-07	Mal_AEG_like	SNU13
4.86896e-12	-1.00141	0.479	0.694	1.39754e-07	Mal_AEG_like	N4BP2L2
4.90291e-12	1.07076	0.27	0.106	1.40728e-07	Mal_AEG_like	ANKRD27
5.03005e-12	0.830277	0.153	0.043	1.44377e-07	Mal_AEG_like	CCN2
5.0352e-12	0.94353	0.466	0.242	1.44525e-07	Mal_AEG_like	RFK
5.09363e-12	-1.52612	0.147	0.41	1.46203e-07	Mal_AEG_like	NME1
5.17438e-12	1.19224	0.209	0.072	1.4852e-07	Mal_AEG_like	MMP28
5.25835e-12	0.892683	0.65	0.422	1.5093e-07	Mal_AEG_like	NAPRT
5.71834e-12	1.21244	0.135	0.035	1.64133e-07	Mal_AEG_like	LEAP2
6.08177e-12	1.29896	0.282	0.115	1.74565e-07	Mal_AEG_like	GTPBP1
6.53147e-12	1.08692	0.38	0.182	1.87473e-07	Mal_AEG_like	HSPG2
6.94054e-12	0.694262	0.779	0.551	1.99214e-07	Mal_AEG_like	ITGB1
6.96948e-12	1.11271	0.423	0.209	2.00045e-07	Mal_AEG_like	TNIP1
7.11464e-12	-0.905627	0.436	0.661	2.04211e-07	Mal_AEG_like	RBFOX2
7.57738e-12	0.768982	0.288	0.114	2.17494e-07	Mal_AEG_like	ANKRD13A
7.73769e-12	0.808238	0.515	0.282	2.22095e-07	Mal_AEG_like	RNPEP
7.97135e-12	0.925607	0.503	0.283	2.28802e-07	Mal_AEG_like	NET1
7.99363e-12	0.800435	0.344	0.149	2.29441e-07	Mal_AEG_like	CERS2
8.0947e-12	-1.4245	0.178	0.439	2.32342e-07	Mal_AEG_like	SLC7A1
8.16498e-12	0.658573	0.687	0.43	2.3436e-07	Mal_AEG_like	PON2
8.16897e-12	0.84377	0.509	0.28	2.34474e-07	Mal_AEG_like	DNMBP
8.33249e-12	0.810923	0.908	0.815	2.39167e-07	Mal_AEG_like	HLA-B
8.35616e-12	0.74019	0.773	0.539	2.39847e-07	Mal_AEG_like	HNF4G
8.42681e-12	-1.32294	0.276	0.523	2.41875e-07	Mal_AEG_like	KANK1
8.6303e-12	-0.623712	0.865	0.907	2.47716e-07	Mal_AEG_like	COX4I1
8.83057e-12	0.808621	0.577	0.34	2.53464e-07	Mal_AEG_like	CEP350
1.07757e-11	0.930115	0.294	0.122	3.09295e-07	Mal_AEG_like	SWAP70
1.0964e-11	0.974168	0.264	0.103	3.14699e-07	Mal_AEG_like	DPH3
1.13965e-11	0.944573	0.436	0.227	3.27115e-07	Mal_AEG_like	SHOC2
1.16828e-11	-1.23564	0.35	0.565	3.35333e-07	Mal_AEG_like	PA2G4
1.16919e-11	0.954882	0.307	0.131	3.35594e-07	Mal_AEG_like	UPP1
1.18758e-11	0.822242	0.491	0.268	3.4087e-07	Mal_AEG_like	NBL1
1.18943e-11	-1.49069	0.184	0.453	3.41403e-07	Mal_AEG_like	C4orf3
1.22402e-11	-1.10241	0.288	0.532	3.51331e-07	Mal_AEG_like	SF3B5
1.22739e-11	0.773271	0.454	0.236	3.52297e-07	Mal_AEG_like	KCNQ1OT1
1.22881e-11	1.04437	0.693	0.48	3.52705e-07	Mal_AEG_like	FAT1
1.35397e-11	1.2999	0.301	0.13	3.88629e-07	Mal_AEG_like	ZNF438
1.3832e-11	0.921263	0.62	0.405	3.97021e-07	Mal_AEG_like	PTPRF
1.3835e-11	-1.48333	0.08	0.327	3.97105e-07	Mal_AEG_like	TRAP1
1.459e-11	-1.57474	0.08	0.327	4.18776e-07	Mal_AEG_like	EIF4EBP1
1.46416e-11	1.01118	0.264	0.105	4.20258e-07	Mal_AEG_like	GBA2
1.48651e-11	-1.21486	0.172	0.433	4.26673e-07	Mal_AEG_like	CIRBP
1.61643e-11	1.34882	0.221	0.081	4.63963e-07	Mal_AEG_like	JDP2
1.67491e-11	1.32401	0.129	0.034	4.8075e-07	Mal_AEG_like	STEAP4
1.68931e-11	-1.14088	0.276	0.518	4.84882e-07	Mal_AEG_like	TIMM13
1.70368e-11	0.762111	0.675	0.46	4.89008e-07	Mal_AEG_like	SERINC2
1.77469e-11	0.989667	0.46	0.248	5.0939e-07	Mal_AEG_like	NR4A1
1.88551e-11	1.10686	0.337	0.157	5.41199e-07	Mal_AEG_like	INF2
1.9224e-11	-0.500146	0.773	0.941	5.51788e-07	Mal_AEG_like	PPIA
1.96354e-11	-0.84067	0.669	0.785	5.63596e-07	Mal_AEG_like	DNAJC15
2.0284e-11	0.940025	0.479	0.265	5.82213e-07	Mal_AEG_like	S100A13
2.06608e-11	0.649406	0.785	0.559	5.93027e-07	Mal_AEG_like	RAB1A
2.09558e-11	-0.68851	0.564	0.759	6.01496e-07	Mal_AEG_like	GPX2
2.11897e-11	0.90572	0.27	0.107	6.08209e-07	Mal_AEG_like	PFKFB2
2.14325e-11	0.92465	0.35	0.163	6.15178e-07	Mal_AEG_like	BLZF1
2.15598e-11	0.971276	0.558	0.349	6.18831e-07	Mal_AEG_like	RPN1
2.17014e-11	0.892532	0.215	0.075	6.22895e-07	Mal_AEG_like	SCAF1
2.17606e-11	1.35587	0.245	0.095	6.24594e-07	Mal_AEG_like	SRD5A3
2.2077e-11	0.869893	0.135	0.036	6.33678e-07	Mal_AEG_like	CTSO
2.22185e-11	-0.616708	0.926	0.975	6.37738e-07	Mal_AEG_like	PTMA
2.29362e-11	-1.76068	0.025	0.253	6.58337e-07	Mal_AEG_like	TUT4
2.38799e-11	0.900382	0.429	0.218	6.85425e-07	Mal_AEG_like	DYNLT3
2.54961e-11	0.802223	0.147	0.042	7.31815e-07	Mal_AEG_like	NFKB2
2.56195e-11	0.933805	0.252	0.097	7.35355e-07	Mal_AEG_like	TEP1
2.58187e-11	0.961261	0.135	0.036	7.41073e-07	Mal_AEG_like	B3GNT7
2.67508e-11	0.967488	0.693	0.495	7.67828e-07	Mal_AEG_like	KLF3
2.72322e-11	-1.03084	0.374	0.623	7.81647e-07	Mal_AEG_like	PPP1R14B
2.77379e-11	1.20304	0.595	0.425	7.9616e-07	Mal_AEG_like	RABAC1
2.77454e-11	1.20743	0.337	0.157	7.96377e-07	Mal_AEG_like	FOXO1
2.78492e-11	0.75731	0.387	0.181	7.99354e-07	Mal_AEG_like	PNPLA8
2.82038e-11	0.759508	0.607	0.373	8.09533e-07	Mal_AEG_like	MAP3K2
2.84783e-11	0.726595	0.54	0.301	8.17414e-07	Mal_AEG_like	SETX
2.96517e-11	1.21566	0.153	0.045	8.51092e-07	Mal_AEG_like	POU5F1
3.03879e-11	0.784008	0.479	0.253	8.72225e-07	Mal_AEG_like	ARHGEF11
3.0396e-11	0.918876	0.73	0.589	8.72456e-07	Mal_AEG_like	RABGAP1L
3.06291e-11	0.963081	0.405	0.203	8.79148e-07	Mal_AEG_like	AK1
3.06332e-11	0.921367	0.147	0.042	8.79263e-07	Mal_AEG_like	ENPP4
3.11065e-11	1.07312	0.62	0.436	8.92849e-07	Mal_AEG_like	LRRFIP2
3.15496e-11	-1.12493	0.245	0.492	9.05569e-07	Mal_AEG_like	CCT4
3.2175e-11	0.817552	0.515	0.288	9.23519e-07	Mal_AEG_like	SMG7
3.24246e-11	-0.877835	0.552	0.716	9.30684e-07	Mal_AEG_like	MZT2B
3.35134e-11	1.38413	0.325	0.152	9.61936e-07	Mal_AEG_like	ABCC5
3.44423e-11	0.839908	0.613	0.402	9.88597e-07	Mal_AEG_like	CAP1
3.50901e-11	-1.51579	0.086	0.332	1.00719e-06	Mal_AEG_like	DPH6
3.52227e-11	1.16655	0.558	0.359	1.011e-06	Mal_AEG_like	SMCHD1
3.52516e-11	0.950888	0.264	0.105	1.01183e-06	Mal_AEG_like	CEP170B
3.61629e-11	0.810231	0.454	0.241	1.03798e-06	Mal_AEG_like	BICDL2
3.70237e-11	0.561023	0.601	0.342	1.06269e-06	Mal_AEG_like	CORO1B
4.20699e-11	-1.49085	0.184	0.43	1.20753e-06	Mal_AEG_like	ANKH
4.20877e-11	0.744502	0.632	0.4	1.20804e-06	Mal_AEG_like	ZFAND6
4.32309e-11	1.00374	0.147	0.043	1.24086e-06	Mal_AEG_like	CPM
4.37807e-11	-1.08123	0.454	0.668	1.25664e-06	Mal_AEG_like	IMMP2L
4.46829e-11	0.997937	0.497	0.298	1.28253e-06	Mal_AEG_like	IBTK
4.55977e-11	0.826885	0.626	0.414	1.30879e-06	Mal_AEG_like	AHCYL2
4.56705e-11	-1.48673	0.061	0.298	1.31088e-06	Mal_AEG_like	GAS6
4.77708e-11	-1.20815	0.221	0.463	1.37116e-06	Mal_AEG_like	IDH2
4.81203e-11	-1.4407	0.153	0.399	1.3812e-06	Mal_AEG_like	EPHB2
4.88435e-11	-0.951384	0.337	0.582	1.40196e-06	Mal_AEG_like	PHB
4.90299e-11	0.616691	0.656	0.4	1.40731e-06	Mal_AEG_like	WASL
4.96154e-11	0.863315	0.485	0.275	1.42411e-06	Mal_AEG_like	EFCAB14
5.07223e-11	0.838001	0.552	0.33	1.45588e-06	Mal_AEG_like	SLC9A3R1
5.14502e-11	0.902412	0.301	0.129	1.47678e-06	Mal_AEG_like	DOK4
5.16151e-11	0.901239	0.209	0.074	1.48151e-06	Mal_AEG_like	ARHGEF16
5.19665e-11	-2.9295	0.018	0.237	1.49159e-06	Mal_AEG_like	EYS
5.23854e-11	0.808517	0.405	0.202	1.50362e-06	Mal_AEG_like	TAP1
5.27784e-11	-0.938811	0.233	0.507	1.5149e-06	Mal_AEG_like	C1QBP
5.28808e-11	-0.80258	0.564	0.75	1.51784e-06	Mal_AEG_like	HMGN1
5.34084e-11	-1.63588	0.049	0.291	1.53298e-06	Mal_AEG_like	CCL25
5.5416e-11	0.848968	0.227	0.083	1.5906e-06	Mal_AEG_like	RRAGC
5.63772e-11	0.888474	0.607	0.422	1.6182e-06	Mal_AEG_like	NDUFA3
5.69166e-11	-1.32595	0.153	0.395	1.63368e-06	Mal_AEG_like	RSL24D1
5.97963e-11	0.804081	0.288	0.12	1.71633e-06	Mal_AEG_like	MB21D2
6.06803e-11	0.769062	0.356	0.163	1.74171e-06	Mal_AEG_like	RASSF7
6.15477e-11	-0.578509	0.834	0.916	1.7666e-06	Mal_AEG_like	H3F3B
6.19065e-11	1.28093	0.184	0.063	1.7769e-06	Mal_AEG_like	SH3D21
6.47219e-11	-0.997554	0.374	0.583	1.85771e-06	Mal_AEG_like	TUFM
6.50434e-11	0.879778	0.276	0.113	1.86694e-06	Mal_AEG_like	HYOU1
6.71763e-11	1.03986	0.595	0.402	1.92816e-06	Mal_AEG_like	PDIA4
7.19944e-11	1.11554	0.595	0.387	2.06646e-06	Mal_AEG_like	GSN
7.51707e-11	0.773148	0.479	0.261	2.15762e-06	Mal_AEG_like	KRAS
7.59007e-11	0.629521	0.81	0.667	2.17858e-06	Mal_AEG_like	CALR
7.66759e-11	0.953368	0.215	0.078	2.20083e-06	Mal_AEG_like	CHFR
7.88473e-11	0.827893	0.184	0.061	2.26315e-06	Mal_AEG_like	PPP1R12C
8.0025e-11	-0.937433	0.276	0.542	2.29696e-06	Mal_AEG_like	SNRPF
8.08198e-11	0.984818	0.276	0.116	2.31977e-06	Mal_AEG_like	SLCO2B1
8.23462e-11	-0.783036	0.54	0.741	2.36358e-06	Mal_AEG_like	SUMO2
8.31713e-11	1.0377	0.393	0.206	2.38727e-06	Mal_AEG_like	ATP6V0A1
8.51308e-11	0.796465	0.626	0.409	2.44351e-06	Mal_AEG_like	ICA1
8.69929e-11	0.865108	0.534	0.314	2.49696e-06	Mal_AEG_like	POR
8.72821e-11	0.797549	0.65	0.467	2.50526e-06	Mal_AEG_like	SBDS
8.84457e-11	1.0073	0.558	0.349	2.53866e-06	Mal_AEG_like	AZGP1
9.11012e-11	0.718711	0.583	0.355	2.61488e-06	Mal_AEG_like	AHCYL1
9.2242e-11	0.78676	0.178	0.058	2.64762e-06	Mal_AEG_like	PAF1
9.76679e-11	0.717402	0.11	0.027	2.80336e-06	Mal_AEG_like	KIAA0513
1.06078e-10	0.974533	0.196	0.069	3.04475e-06	Mal_AEG_like	ITPKA
1.07247e-10	0.668547	0.607	0.37	3.07832e-06	Mal_AEG_like	SPTAN1
1.13301e-10	-1.06061	0.301	0.527	3.25206e-06	Mal_AEG_like	C19orf53
1.14436e-10	0.835192	0.27	0.111	3.28466e-06	Mal_AEG_like	MVD
1.14941e-10	0.819425	0.675	0.472	3.29917e-06	Mal_AEG_like	ETV6
1.1631e-10	0.848073	0.626	0.409	3.33843e-06	Mal_AEG_like	CAB39
1.17783e-10	0.992904	0.282	0.118	3.38073e-06	Mal_AEG_like	LYST
1.2024e-10	-1.61959	0.092	0.331	3.45124e-06	Mal_AEG_like	SASH1
1.21802e-10	0.892236	0.27	0.111	3.49609e-06	Mal_AEG_like	ALAS1
1.23919e-10	-1.52124	0.061	0.293	3.55685e-06	Mal_AEG_like	TMEM134
1.34705e-10	0.756468	0.405	0.202	3.86644e-06	Mal_AEG_like	DDAH2
1.48583e-10	0.750362	0.448	0.231	4.26478e-06	Mal_AEG_like	USP54
1.51039e-10	1.02376	0.411	0.221	4.33528e-06	Mal_AEG_like	TFPI
1.60839e-10	0.967389	0.399	0.205	4.61656e-06	Mal_AEG_like	TPK1
1.61922e-10	0.825263	0.252	0.1	4.64765e-06	Mal_AEG_like	ZFAND2A
1.62112e-10	1.41021	0.227	0.089	4.6531e-06	Mal_AEG_like	HPS5
1.69444e-10	-1.12597	0.252	0.491	4.86355e-06	Mal_AEG_like	TECR
1.72308e-10	-1.20792	0.16	0.402	4.94576e-06	Mal_AEG_like	NAA38
1.73852e-10	0.827095	0.276	0.115	4.99009e-06	Mal_AEG_like	TICAM1
1.75633e-10	1.3122	0.233	0.093	5.0412e-06	Mal_AEG_like	FLVCR1
1.75791e-10	0.79842	0.178	0.059	5.04574e-06	Mal_AEG_like	BCAS4
1.78278e-10	0.980378	0.46	0.268	5.11712e-06	Mal_AEG_like	CPD
1.78581e-10	1.04555	0.313	0.144	5.12582e-06	Mal_AEG_like	TGM2
1.85938e-10	0.799605	0.491	0.274	5.33699e-06	Mal_AEG_like	SDF4
1.88489e-10	0.912396	0.196	0.069	5.4102e-06	Mal_AEG_like	MMP14
1.93491e-10	-0.954553	0.27	0.516	5.55377e-06	Mal_AEG_like	SUCLG1
1.94928e-10	0.597138	0.785	0.56	5.59502e-06	Mal_AEG_like	ASH1L
2.01261e-10	-1.12434	0.227	0.476	5.7768e-06	Mal_AEG_like	YAP1
2.03818e-10	0.806885	0.509	0.291	5.8502e-06	Mal_AEG_like	NR5A2
2.07002e-10	-0.675725	0.656	0.826	5.94157e-06	Mal_AEG_like	ATP5MG
2.14342e-10	-1.22601	0.129	0.37	6.15226e-06	Mal_AEG_like	CLNS1A
2.18435e-10	0.786007	0.607	0.387	6.26974e-06	Mal_AEG_like	CALML4
2.20601e-10	0.813796	0.497	0.283	6.3319e-06	Mal_AEG_like	PLEKHB2
2.35562e-10	0.691416	0.626	0.415	6.76133e-06	Mal_AEG_like	VCP
2.43094e-10	1.03406	0.423	0.231	6.97753e-06	Mal_AEG_like	HMGCS1
2.49201e-10	0.972476	0.368	0.182	7.15282e-06	Mal_AEG_like	FAM126B
2.53049e-10	1.02487	0.301	0.137	7.26327e-06	Mal_AEG_like	SEC24A
2.57575e-10	0.859515	0.436	0.24	7.39319e-06	Mal_AEG_like	PLXNB2
2.57892e-10	0.771625	0.166	0.053	7.40228e-06	Mal_AEG_like	OCEL1
2.58894e-10	0.805358	0.301	0.132	7.43104e-06	Mal_AEG_like	BAK1
2.62735e-10	0.913404	0.669	0.574	7.54128e-06	Mal_AEG_like	KDELR1
2.70839e-10	0.829285	0.19	0.066	7.77389e-06	Mal_AEG_like	ZNF701
2.73172e-10	1.03756	0.313	0.143	7.84086e-06	Mal_AEG_like	FZD5
2.76314e-10	0.964081	0.184	0.064	7.93104e-06	Mal_AEG_like	BHLHE41
2.96578e-10	-1.1763	0.123	0.368	8.51267e-06	Mal_AEG_like	ABCC1
3.17258e-10	1.19081	0.282	0.124	9.10626e-06	Mal_AEG_like	LINGO1
3.17638e-10	0.60415	0.65	0.4	9.11716e-06	Mal_AEG_like	KIF16B
3.19203e-10	0.749322	0.11	0.028	9.16208e-06	Mal_AEG_like	ZNF331
3.23354e-10	0.935262	0.393	0.206	9.28123e-06	Mal_AEG_like	ARHGEF18
3.43275e-10	1.33983	0.399	0.227	9.85301e-06	Mal_AEG_like	XDH
3.45223e-10	0.837939	0.552	0.354	9.90893e-06	Mal_AEG_like	DNM2
3.61038e-10	0.851261	0.393	0.2	1.03629e-05	Mal_AEG_like	FUOM
3.66429e-10	0.869931	0.399	0.208	1.05176e-05	Mal_AEG_like	TLE1
3.76752e-10	0.75476	0.644	0.442	1.08139e-05	Mal_AEG_like	B4GALT5
3.84173e-10	1.01817	0.215	0.082	1.10269e-05	Mal_AEG_like	SMPDL3A
3.90919e-10	-1.12097	0.264	0.49	1.12205e-05	Mal_AEG_like	TAF15
3.98074e-10	-1.73823	0.049	0.269	1.14259e-05	Mal_AEG_like	GRIP1
3.99026e-10	-0.891674	0.374	0.603	1.14533e-05	Mal_AEG_like	NDUFAB1
4.03697e-10	0.872893	0.147	0.045	1.15873e-05	Mal_AEG_like	FHDC1
4.05211e-10	0.911936	0.583	0.379	1.16308e-05	Mal_AEG_like	PIAS1
4.12839e-10	0.897389	0.331	0.156	1.18497e-05	Mal_AEG_like	CLDN12
4.19751e-10	0.854914	0.301	0.134	1.20481e-05	Mal_AEG_like	LENG8
4.43652e-10	-1.78581	0.061	0.282	1.27341e-05	Mal_AEG_like	DUT
4.47733e-10	-0.525919	0.859	0.936	1.28513e-05	Mal_AEG_like	UBA52
4.53107e-10	0.820709	0.503	0.298	1.30055e-05	Mal_AEG_like	CHMP2B
4.55622e-10	0.854345	0.601	0.383	1.30777e-05	Mal_AEG_like	AGFG1
4.679e-10	-1.06798	0.387	0.597	1.34301e-05	Mal_AEG_like	NFE2L2
4.88345e-10	0.838672	0.429	0.232	1.4017e-05	Mal_AEG_like	STX7
4.94912e-10	0.878575	0.233	0.092	1.42055e-05	Mal_AEG_like	SLC16A3
5.00346e-10	1.90192	0.448	0.275	1.43614e-05	Mal_AEG_like	MUC20
5.07347e-10	-1.05726	0.356	0.574	1.45624e-05	Mal_AEG_like	PRKDC
5.21338e-10	0.98886	0.344	0.17	1.4964e-05	Mal_AEG_like	PLIN2
5.30433e-10	0.978494	0.147	0.046	1.5225e-05	Mal_AEG_like	PC
5.41501e-10	0.761995	0.178	0.06	1.55427e-05	Mal_AEG_like	PLXNA3
5.52485e-10	-1.42294	0.055	0.272	1.5858e-05	Mal_AEG_like	STEAP1B
5.58124e-10	0.757812	0.552	0.341	1.60198e-05	Mal_AEG_like	LSM14A
5.79963e-10	0.93219	0.215	0.082	1.66467e-05	Mal_AEG_like	GBP1
5.92564e-10	0.76151	0.202	0.074	1.70084e-05	Mal_AEG_like	ERF
6.12215e-10	0.805301	0.117	0.031	1.75724e-05	Mal_AEG_like	UNC5B
6.1731e-10	1.23579	0.209	0.079	1.77186e-05	Mal_AEG_like	C3
6.23913e-10	0.849735	0.521	0.318	1.79082e-05	Mal_AEG_like	KDM5B
6.30162e-10	0.73773	0.601	0.381	1.80875e-05	Mal_AEG_like	LARP4B
6.51422e-10	-1.34092	0.117	0.344	1.86978e-05	Mal_AEG_like	HMGN3
6.54703e-10	0.75912	0.196	0.07	1.8792e-05	Mal_AEG_like	CCDC71L
6.55642e-10	0.636799	0.73	0.53	1.88189e-05	Mal_AEG_like	TUBB4B
6.61231e-10	-1.29493	0.104	0.332	1.89793e-05	Mal_AEG_like	MRPL11
6.8008e-10	0.929652	0.613	0.438	1.95203e-05	Mal_AEG_like	MTUS1
7.05576e-10	0.953843	0.356	0.179	2.02521e-05	Mal_AEG_like	PRKCZ
7.17463e-10	-0.417898	0.92	0.974	2.05933e-05	Mal_AEG_like	RPL13A
7.3973e-10	0.957194	0.135	0.04	2.12325e-05	Mal_AEG_like	CSRNP1
7.64634e-10	1.18986	0.184	0.065	2.19473e-05	Mal_AEG_like	HIST1H2BG
7.6759e-10	-1.19951	0.215	0.441	2.20321e-05	Mal_AEG_like	VDAC3
7.89818e-10	-1.09072	0.258	0.481	2.26701e-05	Mal_AEG_like	GADD45GIP1
8.42919e-10	0.8373	0.221	0.085	2.41943e-05	Mal_AEG_like	MOV10
8.49632e-10	0.873842	0.38	0.198	2.4387e-05	Mal_AEG_like	GALE
9.11027e-10	-1.58688	0.049	0.258	2.61492e-05	Mal_AEG_like	NUBPL
9.15134e-10	1.0237	0.27	0.118	2.62671e-05	Mal_AEG_like	ZBTB43
9.29073e-10	-1.08665	0.325	0.525	2.66672e-05	Mal_AEG_like	EIF5A
9.36789e-10	0.859462	0.184	0.065	2.68886e-05	Mal_AEG_like	MIR29B2CHG
9.53186e-10	0.882073	0.227	0.09	2.73593e-05	Mal_AEG_like	PXK
9.95566e-10	0.891712	0.528	0.323	2.85757e-05	Mal_AEG_like	ILRUN
9.97076e-10	0.93289	0.227	0.091	2.86191e-05	Mal_AEG_like	ZNF552
1.02536e-09	-1.3679	0.055	0.27	2.94309e-05	Mal_AEG_like	PAICS
1.07202e-09	0.838628	0.288	0.129	3.07702e-05	Mal_AEG_like	SEC24D
1.08343e-09	0.850804	0.301	0.138	3.10976e-05	Mal_AEG_like	MYO18A
1.11535e-09	0.895572	0.344	0.17	3.20138e-05	Mal_AEG_like	TBC1D23
1.12084e-09	-1.34253	0.074	0.292	3.21714e-05	Mal_AEG_like	RCN1
1.14802e-09	0.884374	0.571	0.38	3.29517e-05	Mal_AEG_like	MAN1A2
1.16776e-09	0.54282	0.779	0.597	3.35181e-05	Mal_AEG_like	TUBA1C
1.18135e-09	1.07263	0.117	0.032	3.39084e-05	Mal_AEG_like	LINC01559
1.20925e-09	-2.41849	0	0.187	3.47091e-05	Mal_AEG_like	PTCHD4
1.21493e-09	-1.75289	0	0.186	3.48723e-05	Mal_AEG_like	SYTL1
1.22983e-09	0.84295	0.73	0.533	3.52998e-05	Mal_AEG_like	TMEM117
1.25263e-09	0.658794	0.638	0.464	3.59542e-05	Mal_AEG_like	H2AFJ
1.25952e-09	-1.72822	0.025	0.224	3.61519e-05	Mal_AEG_like	GGH
1.26277e-09	0.522705	0.761	0.593	3.62452e-05	Mal_AEG_like	ARPC5
1.27339e-09	0.780984	0.166	0.056	3.65501e-05	Mal_AEG_like	CCDC97
1.27659e-09	0.460523	0.939	0.873	3.66419e-05	Mal_AEG_like	GNAS
1.27742e-09	1.39152	0.374	0.205	3.66658e-05	Mal_AEG_like	TNFRSF1A
1.28539e-09	0.975188	0.196	0.074	3.68945e-05	Mal_AEG_like	KCNN4
1.29922e-09	0.728082	0.81	0.62	3.72915e-05	Mal_AEG_like	AGAP1
1.30252e-09	0.854823	0.325	0.156	3.73861e-05	Mal_AEG_like	CBX4
1.33722e-09	-0.768501	0.589	0.745	3.83821e-05	Mal_AEG_like	ATP5ME
1.35374e-09	1.01767	0.239	0.1	3.88565e-05	Mal_AEG_like	GFOD1
1.3903e-09	0.764794	0.693	0.505	3.99059e-05	Mal_AEG_like	DOCK1
1.3989e-09	0.694145	0.387	0.195	4.01525e-05	Mal_AEG_like	HOXB7
1.41445e-09	-1.36789	0.031	0.236	4.05989e-05	Mal_AEG_like	TP53TG1
1.43112e-09	-2.12564	0.098	0.31	4.10774e-05	Mal_AEG_like	MDM2
1.45607e-09	-1.51224	0.025	0.222	4.17936e-05	Mal_AEG_like	ABCE1
1.45795e-09	-1.58477	0.006	0.194	4.18476e-05	Mal_AEG_like	MRPS27
1.46262e-09	-0.813029	0.528	0.748	4.19815e-05	Mal_AEG_like	NCL
1.47186e-09	1.45244	0.288	0.133	4.22468e-05	Mal_AEG_like	RAI14
1.47998e-09	1.1472	0.252	0.11	4.248e-05	Mal_AEG_like	DGKA
1.49285e-09	-0.74682	0.374	0.626	4.28494e-05	Mal_AEG_like	PARK7
1.50607e-09	1.00013	0.491	0.302	4.32287e-05	Mal_AEG_like	MYOF
1.53028e-09	1.74083	0.362	0.207	4.39235e-05	Mal_AEG_like	NCKAP5
1.53505e-09	-0.966834	0.344	0.555	4.40607e-05	Mal_AEG_like	EML4
1.58278e-09	0.719358	0.479	0.27	4.54306e-05	Mal_AEG_like	OS9
1.59575e-09	-1.26103	0.104	0.322	4.58029e-05	Mal_AEG_like	TATDN1
1.5978e-09	0.468128	0.644	0.44	4.58616e-05	Mal_AEG_like	POLD4
1.61233e-09	-0.770699	0.423	0.626	4.62787e-05	Mal_AEG_like	ST13
1.6353e-09	-1.05806	0.129	0.364	4.69379e-05	Mal_AEG_like	LMAN1
1.64063e-09	-1.2391	0.074	0.292	4.70911e-05	Mal_AEG_like	MRPL4
1.68392e-09	-1.20353	0.117	0.339	4.83335e-05	Mal_AEG_like	TOMM22
1.72357e-09	-4.33742	0.018	0.212	4.94716e-05	Mal_AEG_like	LY6D
1.77352e-09	-1.25798	0.313	0.529	5.09054e-05	Mal_AEG_like	HMGN2
1.83289e-09	-1.01424	0.288	0.505	5.26096e-05	Mal_AEG_like	SNRPD3
1.84618e-09	0.987916	0.153	0.05	5.2991e-05	Mal_AEG_like	SLC36A1
1.88876e-09	0.850496	0.693	0.549	5.4213e-05	Mal_AEG_like	TMEM238
1.96283e-09	0.826003	0.337	0.165	5.6339e-05	Mal_AEG_like	ARHGAP27
2.00064e-09	0.774399	0.19	0.069	5.74244e-05	Mal_AEG_like	TOR1B
2.02271e-09	2.678	0.104	0.027	5.80578e-05	Mal_AEG_like	ZG16
2.0638e-09	0.771782	0.497	0.299	5.92373e-05	Mal_AEG_like	KIAA1522
2.07045e-09	0.88875	0.472	0.288	5.9428e-05	Mal_AEG_like	RAP1A
2.13116e-09	-1.37255	0.061	0.27	6.11706e-05	Mal_AEG_like	KIZ-AS1
2.13706e-09	-1.60381	0.006	0.191	6.134e-05	Mal_AEG_like	EPB41L4A-AS1
2.13993e-09	-1.15112	0.104	0.326	6.14225e-05	Mal_AEG_like	TMEM256
2.17309e-09	0.854884	0.405	0.218	6.23743e-05	Mal_AEG_like	ARHGEF5
2.17312e-09	-1.05248	0.258	0.482	6.23752e-05	Mal_AEG_like	RBM26
2.22392e-09	-1.42116	0.08	0.292	6.38331e-05	Mal_AEG_like	TSPAN6
2.2984e-09	1.17799	0.374	0.207	6.5971e-05	Mal_AEG_like	BST2
2.38432e-09	-1.2861	0.172	0.397	6.84371e-05	Mal_AEG_like	MRPL21
2.46752e-09	0.848393	0.423	0.239	7.08253e-05	Mal_AEG_like	NPLOC4
2.48718e-09	0.700051	0.607	0.406	7.13894e-05	Mal_AEG_like	CEMIP2
2.51569e-09	0.655438	0.663	0.44	7.22078e-05	Mal_AEG_like	ERBB3
2.52058e-09	0.8091	0.356	0.18	7.23483e-05	Mal_AEG_like	TTC7A
2.53501e-09	-0.989159	0.239	0.463	7.27623e-05	Mal_AEG_like	SUGT1
2.54204e-09	-1.03946	0.202	0.432	7.29641e-05	Mal_AEG_like	TAF1D
2.5831e-09	-1.56541	0.061	0.267	7.41427e-05	Mal_AEG_like	SYBU
2.59826e-09	0.809983	0.417	0.23	7.4578e-05	Mal_AEG_like	MAPKAPK2
2.60961e-09	-0.797088	0.325	0.558	7.49035e-05	Mal_AEG_like	UQCRC2
2.63206e-09	-1.5723	0.061	0.264	7.55479e-05	Mal_AEG_like	CDCA7
2.75211e-09	-1.2085	0.098	0.313	7.89937e-05	Mal_AEG_like	HSDL2
2.7624e-09	-1.83125	0.018	0.207	7.92893e-05	Mal_AEG_like	FREM1
2.93537e-09	0.498937	0.755	0.547	8.42539e-05	Mal_AEG_like	CAPZB
2.98567e-09	0.74811	0.393	0.206	8.56978e-05	Mal_AEG_like	DAG1
3.04663e-09	0.713618	0.436	0.238	8.74475e-05	Mal_AEG_like	SCAMP2
3.05179e-09	0.828572	0.564	0.368	8.75956e-05	Mal_AEG_like	ESYT2
3.08464e-09	0.774689	0.399	0.214	8.85383e-05	Mal_AEG_like	SP140L
3.08688e-09	0.895441	0.871	0.827	8.86027e-05	Mal_AEG_like	CD63
3.1854e-09	-2.29505	0.012	0.197	9.14306e-05	Mal_AEG_like	RBP1
3.21285e-09	0.601575	0.706	0.516	9.22183e-05	Mal_AEG_like	GNB1
3.26475e-09	0.753207	0.583	0.408	9.37082e-05	Mal_AEG_like	XRN2
3.27694e-09	0.485127	0.933	0.819	9.40581e-05	Mal_AEG_like	TMBIM6
3.28989e-09	-0.963611	0.258	0.48	9.44296e-05	Mal_AEG_like	RBMX
3.2993e-09	0.755977	0.466	0.269	9.46997e-05	Mal_AEG_like	ONECUT2
3.33092e-09	0.983637	0.337	0.166	9.56075e-05	Mal_AEG_like	GLCCI1
3.47839e-09	0.898277	0.245	0.104	9.98403e-05	Mal_AEG_like	IHH
3.49766e-09	-0.971614	0.258	0.483	0.000100393	Mal_AEG_like	WDR83OS
3.5122e-09	0.818121	0.16	0.054	0.000100811	Mal_AEG_like	SOX13
3.5396e-09	0.798704	0.288	0.131	0.000101597	Mal_AEG_like	SMCO4
3.54526e-09	-1.56674	0.037	0.231	0.00010176	Mal_AEG_like	TPD52L1
3.58545e-09	0.812711	0.19	0.071	0.000102913	Mal_AEG_like	ZNF714
3.61681e-09	0.604032	0.779	0.594	0.000103813	Mal_AEG_like	VAMP8
3.6183e-09	0.74368	0.485	0.284	0.000103856	Mal_AEG_like	LRRC1
3.68185e-09	0.651956	0.583	0.368	0.00010568	Mal_AEG_like	GUCY2C
3.81576e-09	0.65492	0.46	0.26	0.000109524	Mal_AEG_like	VPS37B
3.86601e-09	-3.81854	0.012	0.194	0.000110966	Mal_AEG_like	MIR205HG
3.88218e-09	-1.30984	0.067	0.272	0.00011143	Mal_AEG_like	NSMCE1
3.94278e-09	0.835302	0.442	0.258	0.000113169	Mal_AEG_like	SYNJ2
3.96725e-09	-1.90646	0.025	0.215	0.000113872	Mal_AEG_like	NUPR1
4.02218e-09	0.474591	0.957	0.887	0.000115449	Mal_AEG_like	ANXA2
4.08185e-09	0.93094	0.294	0.14	0.000117161	Mal_AEG_like	PLEKHA8
4.26909e-09	0.505909	0.902	0.802	0.000122536	Mal_AEG_like	UBB
4.33993e-09	-0.606416	0.601	0.781	0.000124569	Mal_AEG_like	NDUFB2
4.54215e-09	-1.14114	0.184	0.398	0.000130373	Mal_AEG_like	SMIM19
4.60669e-09	1.21327	0.245	0.107	0.000132226	Mal_AEG_like	SATB2
4.74095e-09	0.816415	0.417	0.234	0.00013608	Mal_AEG_like	UBE2J1
4.87608e-09	-1.16441	0.11	0.325	0.000139958	Mal_AEG_like	ILF3
4.91808e-09	0.853201	0.313	0.152	0.000141164	Mal_AEG_like	TMEM127
4.92713e-09	0.877768	0.288	0.134	0.000141423	Mal_AEG_like	EIF2AK3
4.9751e-09	0.676121	0.663	0.51	0.0001428	Mal_AEG_like	ARPC1A
5.08754e-09	-0.592563	0.859	0.893	0.000146028	Mal_AEG_like	EIF1
5.09416e-09	-1.0583	0.307	0.519	0.000146218	Mal_AEG_like	CCND1
5.17768e-09	-1.19532	0.117	0.328	0.000148615	Mal_AEG_like	MRPS18B
5.21061e-09	-0.668482	0.362	0.614	0.00014956	Mal_AEG_like	PHPT1
5.3764e-09	-1.31843	0.098	0.31	0.000154319	Mal_AEG_like	DANCR
5.51079e-09	0.711311	0.595	0.396	0.000158176	Mal_AEG_like	NCOA6
5.5407e-09	-1.15931	0.117	0.333	0.000159035	Mal_AEG_like	MAZ
5.64854e-09	-1.13608	0.086	0.296	0.00016213	Mal_AEG_like	TMEM205
5.71526e-09	-0.99772	0.184	0.404	0.000164045	Mal_AEG_like	TXNL4A
5.71611e-09	-1.27921	0.098	0.306	0.00016407	Mal_AEG_like	IPO5
5.72622e-09	1.00314	0.387	0.215	0.00016436	Mal_AEG_like	ZNF83
5.78592e-09	0.731713	0.669	0.503	0.000166073	Mal_AEG_like	HSPA5
5.93334e-09	0.650531	0.663	0.462	0.000170305	Mal_AEG_like	MVP
6.00521e-09	0.940292	0.245	0.106	0.000172367	Mal_AEG_like	PHYH
6.03565e-09	0.806123	0.368	0.191	0.000173241	Mal_AEG_like	SP110
6.22587e-09	0.581176	0.663	0.469	0.000178701	Mal_AEG_like	HDGF
6.29879e-09	-1.08779	0.178	0.399	0.000180794	Mal_AEG_like	MRPL12
6.4208e-09	0.748734	0.147	0.048	0.000184296	Mal_AEG_like	ZNF274
6.44838e-09	0.691781	0.595	0.385	0.000185088	Mal_AEG_like	SDCBP
6.4637e-09	0.80025	0.38	0.204	0.000185528	Mal_AEG_like	SLC30A7
6.64089e-09	0.79585	0.521	0.337	0.000190613	Mal_AEG_like	ITGB4
6.7702e-09	-0.933949	0.288	0.524	0.000194325	Mal_AEG_like	PCCA
6.77682e-09	0.753476	0.147	0.049	0.000194515	Mal_AEG_like	C5orf30
6.8447e-09	0.832076	0.307	0.148	0.000196463	Mal_AEG_like	TMEM63B
7.13386e-09	0.937454	0.233	0.1	0.000204763	Mal_AEG_like	FEM1C
7.21298e-09	0.801121	0.147	0.049	0.000207034	Mal_AEG_like	HGD
7.21646e-09	0.671985	0.209	0.082	0.000207134	Mal_AEG_like	TRNP1
7.22871e-09	0.771366	0.583	0.397	0.000207486	Mal_AEG_like	SP100
7.23294e-09	-0.658823	0.491	0.726	0.000207607	Mal_AEG_like	NDUFB11
7.60978e-09	0.642379	0.761	0.597	0.000218424	Mal_AEG_like	JPT1
7.61521e-09	0.888391	0.344	0.18	0.000218579	Mal_AEG_like	CNST
7.67385e-09	-0.896728	0.307	0.522	0.000220263	Mal_AEG_like	UCHL3
7.76253e-09	-1.99632	0.153	0.353	0.000222808	Mal_AEG_like	PITX1
7.87765e-09	0.81896	0.215	0.087	0.000226112	Mal_AEG_like	SHKBP1
7.91273e-09	0.912187	0.485	0.309	0.000227119	Mal_AEG_like	WDR1
8.28302e-09	0.848119	0.472	0.29	0.000237748	Mal_AEG_like	SPPL2A
8.51256e-09	0.850264	0.564	0.379	0.000244336	Mal_AEG_like	RNF114
8.52412e-09	0.961436	0.172	0.062	0.000244668	Mal_AEG_like	IRAK2
8.53195e-09	-1.79096	0.055	0.249	0.000244893	Mal_AEG_like	GNGT1
8.6747e-09	0.640873	0.54	0.343	0.00024899	Mal_AEG_like	BLCAP
8.86741e-09	-1.24082	0.092	0.295	0.000254521	Mal_AEG_like	POLR2E
8.94568e-09	1.0465	0.11	0.032	0.000256768	Mal_AEG_like	SLC7A9
8.96844e-09	0.863268	0.515	0.32	0.000257421	Mal_AEG_like	LYN
8.97902e-09	0.626181	0.638	0.425	0.000257725	Mal_AEG_like	RABGEF1
8.9805e-09	-1.13715	0.135	0.35	0.000257767	Mal_AEG_like	IFI27L2
9.24373e-09	0.942905	0.675	0.501	0.000265323	Mal_AEG_like	RALGAPA2
9.25549e-09	1.14905	0.282	0.138	0.00026566	Mal_AEG_like	SNRK
9.61292e-09	0.824939	0.301	0.144	0.00027592	Mal_AEG_like	IRF9
9.78534e-09	-1.74785	0.012	0.19	0.000280869	Mal_AEG_like	TTC28
9.83888e-09	-0.985889	0.196	0.413	0.000282405	Mal_AEG_like	STMP1
1.04028e-08	1.72523	0.264	0.127	0.000298593	Mal_AEG_like	PHLPP2
1.04686e-08	0.606807	0.601	0.384	0.000300481	Mal_AEG_like	USH1C
1.05824e-08	-1.1721	0.166	0.374	0.000303747	Mal_AEG_like	WDR43
1.06146e-08	0.765502	0.62	0.444	0.000304669	Mal_AEG_like	FRYL
1.06698e-08	0.834607	0.479	0.305	0.000306254	Mal_AEG_like	GPD2
1.06729e-08	0.705994	0.589	0.416	0.000306345	Mal_AEG_like	RREB1
1.08024e-08	0.694142	0.472	0.275	0.00031006	Mal_AEG_like	TRIM56
1.11007e-08	-1.4559	0.025	0.207	0.000318625	Mal_AEG_like	CLDN2
1.11832e-08	-1.78705	0.031	0.217	0.00032099	Mal_AEG_like	HILPDA
1.13438e-08	-0.916398	0.245	0.464	0.000325601	Mal_AEG_like	TSTD1
1.20405e-08	0.740922	0.166	0.059	0.000345599	Mal_AEG_like	C19orf12
1.21065e-08	0.762887	0.417	0.234	0.000347493	Mal_AEG_like	CYTH1
1.23527e-08	-1.44245	0.043	0.23	0.000354561	Mal_AEG_like	ALDH7A1
1.23783e-08	1.077	0.436	0.264	0.000355294	Mal_AEG_like	IFRD1
1.24338e-08	0.924468	0.577	0.402	0.000356888	Mal_AEG_like	AHNAK
1.24623e-08	-0.732542	0.307	0.539	0.000357706	Mal_AEG_like	CDK6
1.2696e-08	0.846171	0.227	0.096	0.000364413	Mal_AEG_like	CRPPA
1.27521e-08	0.917273	0.301	0.147	0.000366023	Mal_AEG_like	ST6GALNAC1
1.28326e-08	-1.39852	0.031	0.213	0.000368334	Mal_AEG_like	TMEM14A
1.28917e-08	0.594704	0.822	0.647	0.00037003	Mal_AEG_like	ARPC1B
1.31747e-08	0.845419	0.264	0.12	0.000378154	Mal_AEG_like	PSORS1C1
1.34511e-08	0.755211	0.362	0.19	0.000386086	Mal_AEG_like	PPP1R14D
1.36508e-08	1.13082	0.387	0.226	0.000391818	Mal_AEG_like	GALNT5
1.37786e-08	0.759485	0.129	0.04	0.000395486	Mal_AEG_like	MAGIX
1.38099e-08	-1.40292	0.037	0.221	0.000396386	Mal_AEG_like	MTR
1.38617e-08	0.617705	0.748	0.563	0.000397873	Mal_AEG_like	RAB7A
1.39842e-08	-0.851385	0.423	0.619	0.000401388	Mal_AEG_like	ANP32B
1.40155e-08	-1.07459	0.098	0.304	0.000402287	Mal_AEG_like	MRPS31
1.4019e-08	0.93894	0.19	0.074	0.000402388	Mal_AEG_like	CRY2
1.43564e-08	0.666848	0.595	0.399	0.000412072	Mal_AEG_like	SMAP1
1.46364e-08	0.831261	0.221	0.092	0.000420108	Mal_AEG_like	ZNF765
1.48065e-08	-1.26201	0.061	0.255	0.000424991	Mal_AEG_like	CDC16
1.53225e-08	0.65601	0.687	0.507	0.0004398	Mal_AEG_like	FAM120A
1.53238e-08	-1.37191	0.037	0.22	0.000439839	Mal_AEG_like	SNHG18
1.54691e-08	0.868203	0.288	0.138	0.000444009	Mal_AEG_like	RNF24
1.55676e-08	-0.859907	0.294	0.505	0.000446837	Mal_AEG_like	MRPS34
1.60673e-08	-1.34172	0.037	0.22	0.000461179	Mal_AEG_like	PCID2
1.61262e-08	-2.72629	0.025	0.2	0.00046287	Mal_AEG_like	DAPL1
1.65075e-08	-1.54488	0.006	0.174	0.000473814	Mal_AEG_like	KREMEN1
1.71735e-08	-1.79838	0	0.164	0.000492932	Mal_AEG_like	BTBD11
1.71828e-08	0.767912	0.16	0.056	0.000493199	Mal_AEG_like	TMEM38A
1.72071e-08	-1.47928	0.055	0.244	0.000493896	Mal_AEG_like	EPCAM-DT
1.73241e-08	0.865833	0.638	0.498	0.000497254	Mal_AEG_like	SRPK2
1.75531e-08	-1.1957	0.08	0.277	0.000503827	Mal_AEG_like	MACROD1
1.79039e-08	-1.27172	0.061	0.252	0.000513894	Mal_AEG_like	MRPL1
1.81991e-08	-1.05747	0.319	0.534	0.000522369	Mal_AEG_like	FHIT
1.8286e-08	0.743475	0.466	0.277	0.000524862	Mal_AEG_like	NCOA4
1.83587e-08	-1.21237	0.11	0.313	0.000526949	Mal_AEG_like	PARP1
1.8736e-08	-0.812869	0.325	0.547	0.000537779	Mal_AEG_like	PYCARD
1.88028e-08	0.793194	0.252	0.112	0.000539698	Mal_AEG_like	METRN
1.88581e-08	0.998356	0.196	0.079	0.000541284	Mal_AEG_like	SLC9A7
1.89111e-08	0.80095	0.27	0.125	0.000542805	Mal_AEG_like	BPNT1
1.90445e-08	-1.43664	0.031	0.21	0.000546633	Mal_AEG_like	GABPB1-AS1
1.90455e-08	-1.3644	0.031	0.21	0.000546662	Mal_AEG_like	NOB1
1.91518e-08	0.725955	0.54	0.347	0.000549715	Mal_AEG_like	TACC2
1.92693e-08	0.631581	0.564	0.36	0.000553088	Mal_AEG_like	DAZAP2
1.9471e-08	0.367122	0.779	0.569	0.000558875	Mal_AEG_like	CLTB
1.96802e-08	-1.30443	0.11	0.309	0.000564882	Mal_AEG_like	LINC01184
1.98142e-08	0.864554	0.233	0.101	0.000568727	Mal_AEG_like	PITPNM1
1.99636e-08	0.304424	0.521	0.294	0.000573015	Mal_AEG_like	CHKA
2.00848e-08	0.873068	0.503	0.338	0.000576493	Mal_AEG_like	DDRGK1
2.0112e-08	0.906858	0.515	0.335	0.000577276	Mal_AEG_like	PIK3CB
2.02517e-08	-1.16321	0.233	0.444	0.000581285	Mal_AEG_like	TRIO
2.04475e-08	0.823725	0.209	0.086	0.000586904	Mal_AEG_like	ALS2CL
2.05498e-08	0.87469	0.313	0.155	0.000589841	Mal_AEG_like	STK17A
2.06133e-08	0.735371	0.215	0.088	0.000591663	Mal_AEG_like	UBE2L6
2.08768e-08	-1.19402	0.092	0.289	0.000599228	Mal_AEG_like	HDDC2
2.15721e-08	1.04215	0.798	0.797	0.000619185	Mal_AEG_like	PPDPF
2.18503e-08	-1.76478	0.043	0.224	0.00062717	Mal_AEG_like	KLK8
2.1965e-08	0.863875	0.54	0.361	0.00063046	Mal_AEG_like	ITPRID2
2.20255e-08	0.863186	0.19	0.075	0.000632198	Mal_AEG_like	RMC1
2.22305e-08	-1.12096	0.135	0.337	0.000638082	Mal_AEG_like	SRP72
2.24192e-08	-1.2271	0.074	0.268	0.000643499	Mal_AEG_like	RFC1
2.24524e-08	0.684279	0.528	0.324	0.000644453	Mal_AEG_like	ARHGDIA
2.24825e-08	-1.12699	0.104	0.307	0.000645315	Mal_AEG_like	MTLN
2.25214e-08	-1.28062	0.049	0.234	0.000646431	Mal_AEG_like	OXA1L
2.25217e-08	0.987947	0.153	0.054	0.00064644	Mal_AEG_like	SLC7A11
2.29947e-08	0.681103	0.798	0.6	0.000660017	Mal_AEG_like	MAGI1
2.39878e-08	0.622419	0.632	0.441	0.000688522	Mal_AEG_like	PKP4
2.42901e-08	0.555206	0.675	0.474	0.000697199	Mal_AEG_like	RHEB
2.4344e-08	-1.03709	0.141	0.348	0.000698746	Mal_AEG_like	MRPS25
2.4702e-08	-2.68059	0.006	0.173	0.00070902	Mal_AEG_like	CALML3
2.49524e-08	1.4087	0.27	0.133	0.000716209	Mal_AEG_like	AKR1C1
2.50604e-08	1.04043	0.454	0.281	0.000719309	Mal_AEG_like	LPGAT1
2.54297e-08	-1.38752	0.018	0.191	0.000729909	Mal_AEG_like	GSTA4
2.55397e-08	0.871632	0.239	0.107	0.000733067	Mal_AEG_like	ZNF787
2.55633e-08	0.792567	0.172	0.064	0.000733742	Mal_AEG_like	CRYBG2
2.61738e-08	0.687186	0.656	0.463	0.000751267	Mal_AEG_like	TNS3
2.62325e-08	0.752445	0.19	0.075	0.000752952	Mal_AEG_like	TECPR1
2.66655e-08	-1.43792	0.018	0.192	0.00076538	Mal_AEG_like	IFITM2
2.74465e-08	0.927154	0.313	0.16	0.000787798	Mal_AEG_like	PDP1
2.7804e-08	-1.07009	0.166	0.367	0.000798059	Mal_AEG_like	TXN2
2.85595e-08	-1.27675	0.037	0.217	0.000819744	Mal_AEG_like	MRPL16
2.85854e-08	0.795335	0.209	0.086	0.000820486	Mal_AEG_like	MTHFR
2.92688e-08	0.845687	0.38	0.206	0.000840101	Mal_AEG_like	HLA-DRA
3.05918e-08	-1.24229	0.08	0.271	0.000878078	Mal_AEG_like	DMAC1
3.06135e-08	0.65562	0.429	0.244	0.0008787	Mal_AEG_like	STAT6
3.08777e-08	0.777774	0.178	0.068	0.000886283	Mal_AEG_like	ZNF585A
3.11261e-08	0.396655	0.969	0.925	0.000893414	Mal_AEG_like	MYL6
3.13135e-08	-1.46663	0.043	0.222	0.000898791	Mal_AEG_like	MAP2K6
3.22278e-08	0.680112	0.62	0.432	0.000925035	Mal_AEG_like	FNBP1L
3.22537e-08	0.571528	0.11	0.032	0.000925777	Mal_AEG_like	KCNMA1
3.3413e-08	-1.14488	0.123	0.326	0.000959053	Mal_AEG_like	R3HDM1
3.46052e-08	-1.41738	0.012	0.178	0.000993274	Mal_AEG_like	C11orf1
3.48344e-08	0.917915	0.129	0.042	0.000999852	Mal_AEG_like	NR0B2
