# Supplementary material for: Malignant epithelia cells-derived spermine induces APOE+ macrophages to suppress tumor immunity in adenocarcinoma of the esophagogastric junction
Source: Front Med (Lausanne). 2025 Sep 2;12:1636699. doi: 10.3389/fmed.2025.1636699 (PMC12436273; doi:10.3389/fmed.2025.1636699)
Supplement: SUPPLEMENTARY TABLE S4 — GEP gene sets. [file Table_4.XLSX]

## Sheet: Supplementary Table 4
GEP gene sets
Terminal diff	EMT	Oxd	Stress
ADM	COL3A1	AKR1C1	FOS
ZFP36	COL5A2	AKR1C3	EGR1
BHLHE40	COL5A1	GPX2	JUN
KRT14	FBN1	GSTM3	NR4A1
NFKBIA	COL1A1	ALDH3A1	ATF3
SAA1	FN1	AKR1C2	ZFP36
SERPINE1	COL6A3	FTL	DUSP1
ZFP36L2	SERPINE1	KRT15	FOSB
BNIP3	COL1A2	PGD	BTG2
CCL2	COL4A1	DAPL1	KRT15
CD74	COL4A2	GSTM1	HSPA1B
CLDN1	VCAN	AKR1B10	NFKBIA
CLU	IGFBP3	GSTA1	DUSP2
CXCL10	TGFBI	KRT19	NCOA7
DDIT4	SPARC	CXCL14	NEAT1
HLA-DRB1	LUM	KRT5	HSPA1A
KLF6	LAMC1	CES1	MYC
KRT15	LOX	GSTM2	HES1
LAMC2	LAMC2	ADM	CLDN4
LY6D	CCN2	ALDH1A1	CXCL14
MAFB	TAGLN	BNIP3	CYR61
MALAT1	COL7A1	DDIT4	ELF3
NCOA7	LOXL2	IGFBP2	ID1
NDRG1	COL6A2	IGFBP5	KLF6
NFKBIZ	ITGAV	KRT13	MALAT1
PHLDA1	THBS2	NDUFA4L2	TNFAIP3
PLAUR	COL16A1	NTS	ZFAND2A
S100A9	NNMT	ADH7	CXCL8
SLC2A1	TPM1	CD9	ETS2
TACSTD2	CDH2	DST	HSPA6
	MMP2
	COL11A1
	THBS1
	FAP
	BGN
	SERPINH1
	FSTL1
	POSTN
	THY1
	SPP1
	TNC
	TFPI2
	NID2
	ITGB5
	MMP3
	VIM
	LOXL1
	FBLN5
	COL12A1
	ELN
	CDH11
	COMP
	SPOCK1
	BMP1
	IL32
	LAMA3
	TIMP1
	QSOX1
	TIMP3
	VCAM1
	CCN1
	EDIL3
	CALD1
	MAGEE1
	FBLN1
	SGCB
	ECM1
	LAMA2
	FSTL3
	TPM2
	INHBA
	DAB2
	EMP3
	BASP1
	ITGA5
	MGP
	VEGFA
	CXCL1
	WNT5A
	SDC1
	PLOD2
	PCOLCE
	GREM1
	ITGB1
	COL5A3
	RHOB
	HTRA1
	FGF2
	SNTB1
	GADD45A
	MEST
	LRRC15
	TNFRSF11B
	CD59
	ACTA2
	EFEMP2
	MATN2
	PCOLCE2
	SERPINE2
	GPC1
	ABI3BP
	FUCA1
	SLIT3
	LAMA1
	PMEPA1
	COL8A2
	FBN2
	IGFBP2
	PFN2
	SDC4
	CD44
	GADD45B
	CXCL8
	GLIPR1
	ANPEP
	P3H1
	VEGFC
	MMP14
	SGCD
	PLOD1
	MATN3
	MYL9
	SLC6A8
	CALU
	PRRX1
	TNFRSF12A
	FMOD
	ID2
	GEM
	PLAUR
	MYLK
	TGFB1
	SFRP1
	PLOD3
	IL6
	APLP1
	FBLN2
	MSX1
	PTX3
	FZD8
	JUN
	FERMT2
	DKK1
	SNAI2
	DST
	TPM4
	DCN
	GJA1
	PMP22
	IGFBP4
	COPA
	LRP1
	ITGA2
	FLNA
	MFAP5
	PTHLH
	TGFBR3
	SFRP4
	LGALS1
	RGS4
	CDH6
	SAT1
	NT5E
	DPYSL3
	PPIB
	TGM2
	SGCG
	ITGB3
	PDLIM4
	CTHRC1
	ECM2
	CRLF1
	AREG
	IL15
	MCM7
	GAS1
	PRSS2
	CADM1
	OXTR
	SCG2
	CXCL6
	MMP1
	TNFAIP3
	CAPG
	CAP2
	MXRA5
	FOXC2
	NTM
	ENO2
	FAS
	BDNF
	ADAM12
	PVR
	CXCL12
	PDGFRB
	SLIT2
	NOTCH2
	COLGALT1
	GPX7
	WIPF1
