# Supplementary material for: Malignant epithelia cells-derived spermine induces APOE+ macrophages to suppress tumor immunity in adenocarcinoma of the esophagogastric junction
Source: Front Med (Lausanne). 2025 Sep 2;12:1636699. doi: 10.3389/fmed.2025.1636699 (PMC12436273; doi:10.3389/fmed.2025.1636699)
Supplement: SUPPLEMENTARY TABLE S5 — Primers used for real time-qPCR and ChIP-qPCR analysis. [file Table_5.XLSX]

## Sheet: Sheet1
Primers used for Real time-qPCR analysis
Primers	Forward 5′-3	Reverse 5′-3
mCd206	CTCTGTTCAGCTATTGGACGC	TGGCACTCCCAAACATAATTTGA
mCd163	CTGGCGGGTGGTGAAAACA	CAGCCGTTACTGCACACTG
mArg1	TGTCCCTAATGACAGCTCCTT	GCATCCACCCAAATGACACAT
mIL-10	GCTGGACAACATACTGCTAACC	ATTTCCGATAAGGCTTGGCAA
mCd86	TCAATGGGACTGCATATCTGCC	GCCAAAATACTACCAGCTCACT
miNOS	ACATCGACCCGTCCACAGTAT	CAGAGGGGTAGGCTTGTCTC
mTNFα	CAGGCGGTGCCTATGTCTC	CGATCACCCCGAAGTTCAGTAG
mIL-6	CTGCAAGAGACTTCCATCCAG	AGTGGTATAGACAGGTCTGTTGG
mApoe	CTCCCAAGTCACACAAGAACTG	CCAGCTCCTTTTTGTAAGCCTTT
hCD206	TCCGGGTGCTGTTCTCCTA	CCAGTCTGTTTTTGATGGCACT
hCD163	TTTGTCAACTTGAGTCCCTTCAC	TCCCGCTACACTTGTTTTCAC
hTGFβ	GGCCAGATCCTGTCCAAGC	GTGGGTTTCCACCATTAGCAC
hIL-10	GACTTTAAGGGTTACCTGGGTTG	TCACATGCGCCTTGATGTCTG
hCD80	AAACTCGCATCTACTGGCAAA	GGTTCTTGTACTCGGGCCATA
hiNOS	AGGGACAAGCCTACCCCTC	CTCATCTCCCGTCAGTTGGT
hTNF-α	CCTCTCTCTAATCAGCCCTCTG	GAGGACCTGGGAGTAGATGAG
hCD86	CTGCTCATCTATACACGGTTACC	GGAAACGTCGTACAGTTCTGTG
hAPOE	GTTGCTGGTCACATTCCTGG	GCAGGTAATCCCAAAAGCGAC
Primers used for ChIP-qPCR analysis
Primers	Forward 5′-3	Reverse 5′-3
Primer1	GCAGCAGCAGAGATGACACT	CCTTCTCCCTGACACAGCAG
Primer2	GGGCAGACAGGGTTTCAGTT	GGTCACCTGTGTCTGAGGAC
Primer3	TTGCCAGCCAAAGCAAACAG	GACTGGGACTCATTCCTGGC
Primer4	TGGGATCCAGGAGTCCAGAT	GAAGGGGAATGTGGAGGCTG
Primer5	CCAGGCTGGTCTCAAACTCC	TGGATCCCAGAAAGAAAGTAGGG
Primer6	TCCTCCTTTCCTGACCCTGT	AGCCCTACTTTCTTTCTGGGA
